# Supplementary material for: 2-{[{2-Hy­droxy-3-[2-methyl-5-(propan-2-yl)phen­oxy]prop­yl}(pyridin-2-ylmeth­yl)amino]­meth­yl}phenol
Source: Acta Crystallogr Sect E Struct Rep Online. 2011 Jun 11;67(Pt 7):o1605. doi: 10.1107/S1600536811020952 (PMC3152006; doi:10.1107/S1600536811020952)
Supplement: Supplementary file 1 [file e-67-o1605-sup1.cif]

##############################################################################
#                                                                            #
# This CIF contains the data in a paper accepted for publication in          #
# Acta Crystallographica Section E. It conforms to the requirements of       #
# Notes for Authors for Acta Crystallographica Section E, and has been       #
# peer reviewed under the auspices of the IUCr Commission on Journals.       #
#                                                                            #
# Full details of the Crystallographic Information File format               #
# are given in the paper "The Crystallographic Information File (CIF):       #
# a New Standard Archive File for Crystallography" by S. R. Hall, F. H.      #
# Allen and I. D. Brown [Acta Cryst. (1991), A47, 655-685].                  #
#                                                                            #
# The current version of the core CIF dictionary is obtainable from          #
# ftp://ftp.iucr.org/pub/cif_core.dic.                                       #
#                                                                            #
# Software is freely available for graphical display of the structure(s)     #
# in this CIF. For information consult the CIF software page                 #
# http://www.iucr.org/resources/cif/software.                                #
#                                                                            #
# This file may be used for bona fide research purposes within the           #
# scientific community so long as proper attribution is given to the journal # 
# article from which it was obtained.                                        #
#                                                                            #
##############################################################################
data_global
_audit_creation_method     'PLATON <TABLE ACC> option'
_journal_date_recd_electronic     2011-05-04
_journal_date_accepted     2011-05-31
_journal_name_full     'Acta Crystallographica, Section E'
_journal_year     2011
_journal_volume     67
_journal_issue      7
_journal_page_first     o1605
_journal_page_last     o1605
_journal_paper_category     QO
_journal_coeditor_code     GK2373
_publ_contact_author_name     'Dr Ratnamala S. Bendre'
_publ_contact_author_address
;
School of Chemical Sciences
North Maharashtra University
Jalgaon 425 001
India
;
_publ_contact_author_email     bendrers@rediffmail.com
_publ_contact_author_fax     '(91) 257 2258403'
_publ_contact_author_phone     '(91) 257 2257435'
_publ_section_title
;\
2-{[{2-Hydroxy-3-[2-methyl-5-(propan-2-yl)phenoxy]propyl}(pyridin-2-ylmethyl)\
amino]methyl}phenol
;
loop_
    _publ_author_name
    _publ_author_address
    'Rakesh S. Sancheti'
;
School of Chemical Sciences
North Maharashtra University
Jalgaon 425 001
India
;
    'Amol G. Dikundwar'
;
Solid State and Structural Chemistry Unit
Indian Institute of Science
Bangalore 560 012
Karnataka
India
;
    'Ratnamala S. Bendre'
;
School of Chemical Sciences
North Maharashtra University
Jalgaon 425 001
India
;
data_I
_chemical_name_systematic
;
2-{[{2-Hydroxy-3-[2-methyl-5-(propan-2-yl)phenoxy]propyl}(pyridin-2-
ylmethyl)amino]methyl}phenol
;
_chemical_name_common     ?
_chemical_formula_moiety     'C26 H32 N2 O3'
_chemical_formula_sum     'C26 H32 N2 O3'
_chemical_formula_structural     ?
_chemical_formula_iupac     'C26 H32 N2 O3'
_chemical_formula_weight     420.54
_chemical_melting_point     ?
_symmetry_cell_setting     triclinic
_symmetry_space_group_name_H-M     'P -1'
_symmetry_space_group_name_Hall     '-P 1'
loop_
    _symmetry_equiv_pos_site_id
    _symmetry_equiv_pos_as_xyz
    1 x,y,z
    2 -x,-y,-z
_cell_length_a     8.0940(6)
_cell_length_b     11.3611(7)
_cell_length_c     13.7625(10)
_cell_angle_alpha     79.944(6)
_cell_angle_beta     82.915(6)
_cell_angle_gamma     71.745(6)
_cell_volume     1180.21(15)
_cell_formula_units_Z     2
_cell_measurement_reflns_used     23864
_cell_measurement_theta_min     2.6
_cell_measurement_theta_max     25.0
_cell_measurement_temperature     120.0(10)
_cell_special_details
;
;
_exptl_crystal_description     block
_exptl_crystal_colour     colourless
_exptl_crystal_size_max     0.30
_exptl_crystal_size_mid     0.30
_exptl_crystal_size_min     0.20
_exptl_crystal_size_rad     ?
_exptl_crystal_density_diffrn     1.183
_exptl_crystal_density_meas     ?
_exptl_crystal_density_method     'not measured'
_exptl_crystal_F_000     452
_exptl_absorpt_coefficient_mu     0.077
_exptl_absorpt_correction_type     multi-scan
_exptl_absorpt_process_details     '(CrysAlis PRO; Oxford Diffraction, 2009)'
_exptl_absorpt_correction_T_min     0.977
_exptl_absorpt_correction_T_max     0.985
_exptl_special_details
;
1H NMR (p.p.m., CDCl~3~): 1.20 (d, 6H, 2-CH~3~), 2.08 (s, 3H, --CH~3~), 2.84
(d, 2H, --CH~2~), 3.10 (m, 1H, --CH), 3.90 (m, 4H 2-CH~2~), 4.10(d, 2H,
--CH~2~), 4.25 (m, 1H, --CH), 4.58 (bs, 1H, Ar---OH), 6.7 to 7.7 Ar---H.
(Found: C 74.54, H 7.37, N 6.67%; Calcd. for C~26~H~31~O~3~N~2~: C 74.44,
H 7.44, N 7.05%) IR (cm-l): ? (C\\db C) 1586, ? (C---O---C) 1151. MS (m/z):
421[M]+
;
_diffrn_ambient_temperature     120.0(10)
_diffrn_radiation_type     'MoK\a'
_diffrn_radiation_wavelength     0.71073
_diffrn_radiation_source     'Enhance (Mo) X-ray Source'
_diffrn_radiation_monochromator     'graphite'
_diffrn_measurement_device_type     'Oxford Xcalibur Eos (Nova) CCD detector'
_diffrn_measurement_method     \w
_diffrn_reflns_number     23864
_diffrn_reflns_av_R_equivalents     0.0632
_diffrn_reflns_av_sigmaI/netI     0.0408
_diffrn_reflns_theta_min     2.60
_diffrn_reflns_theta_max     25.00
_diffrn_reflns_theta_full     25.00
_diffrn_measured_fraction_theta_max     0.982
_diffrn_measured_fraction_theta_full     0.982
_diffrn_reflns_limit_h_min     -9
_diffrn_reflns_limit_h_max     9
_diffrn_reflns_limit_k_min     -13
_diffrn_reflns_limit_k_max     13
_diffrn_reflns_limit_l_min     -16
_diffrn_reflns_limit_l_max     16
_diffrn_reflns_reduction_process
;
;
_refine_special_details
;
Refinement of <i>F</i>^2^ against ALL reflections. The weighted <i>R</i>-factor
<i>wR</i> and goodness of fit <i>S</i> are based on <i>F</i>^2^, conventional
<i>R</i>-factors <i>R</i> are based on <i>F</i>, with <i>F</i> set to zero for
negative <i>F</i>^2^. The threshold expression of <i>F</i>^2^ >
\s(<i>F</i>^2^) is used only for calculating <i>R</i>-factors(gt) <i>etc</i>.
and is not relevant to the choice of reflections for refinement.
<i>R</i>-factors based on <i>F</i>^2^ are statistically about twice as large
as those based on <i>F</i>, and <i>R</i>-factors based on ALL data will be
even larger.
;
_reflns_number_total     4083
_reflns_number_gt     3232
_reflns_threshold_expression     I>2\s(I)
_refine_ls_structure_factor_coef     Fsqd
_refine_ls_matrix_type     full
_refine_ls_R_factor_all     0.0707
_refine_ls_R_factor_gt     0.0561
_refine_ls_wR_factor_gt     0.1517
_refine_ls_wR_factor_ref     0.1628
_refine_ls_goodness_of_fit_ref     1.057
_refine_ls_restrained_S_all     1.057
_refine_ls_number_reflns     4083
_refine_ls_number_parameters     285
_refine_ls_number_restraints     0
_refine_ls_hydrogen_treatment     constr
_refine_ls_weighting_scheme     calc
_refine_ls_weighting_details
       'calc w = 1/[\s^2^(Fo^2^)+(0.0984P)^2^+0.1634P] where P=(Fo^2^+2Fc^2^)/3'
_atom_sites_solution_hydrogens     geom
_atom_sites_solution_primary     direct
_atom_sites_solution_secondary     difmap
_refine_ls_shift/su_max     0.000
_refine_ls_shift/su_mean     0.000
_refine_diff_density_max     0.992
_refine_diff_density_min     -0.272
_refine_ls_extinction_method     none
_refine_ls_extinction_coef     ?
loop_
    _atom_type_symbol
    _atom_type_description
    _atom_type_scat_dispersion_real
    _atom_type_scat_dispersion_imag
    _atom_type_scat_source
    O O 0.0106 0.0060 'International Tables Vol C Tables 4.2.6.8 and 6.1.1.4'
    N N 0.0061 0.0033 'International Tables Vol C Tables 4.2.6.8 and 6.1.1.4'
    H H 0.0000 0.0000 'International Tables Vol C Tables 4.2.6.8 and 6.1.1.4'
    C C 0.0033 0.0016 'International Tables Vol C Tables 4.2.6.8 and 6.1.1.4'
_computing_data_collection     'CrysAlis PRO (Oxford Diffraction, 2009)'
_computing_cell_refinement     'CrysAlis PRO (Oxford Diffraction, 2009)'
_computing_data_reduction     'CrysAlis PRO (Oxford Diffraction, 2009)'
_computing_structure_solution     'SHELXS97 (Sheldrick, 2008)'
_computing_structure_refinement     'SHELXL97 (Sheldrick, 2008)'
_computing_molecular_graphics
;
ORTEP-3 (Farrugia, 1997) and CAMERON (Watkin <i>et al.</i>,
1993)
;
_computing_publication_material     'WinGX (Farrugia, 1999)'
loop_
    _atom_site_type_symbol
    _atom_site_label
    _atom_site_fract_x
    _atom_site_fract_y
    _atom_site_fract_z
    _atom_site_U_iso_or_equiv
    _atom_site_adp_type
    _atom_site_calc_flag
    _atom_site_refinement_flags
    _atom_site_occupancy
    _atom_site_symmetry_multiplicity
    _atom_site_disorder_assembly
    _atom_site_disorder_group
    C C1 0.7021(3) 0.58331(18) 0.23411(15) 0.0272(5) Uani d . 1 1 . .
    H H1 0.6049 0.5897 0.2789 0.033 Uiso calc R 1 1 . .
    C C2 0.6851(3) 0.65628(19) 0.14101(15) 0.0289(5) Uani d . 1 1 . .
    C C3 0.8326(3) 0.6470(2) 0.07647(15) 0.0308(5) Uani d . 1 1 . .
    H H3A 0.8240 0.6956 0.0144 0.037 Uiso calc R 1 1 . .
    C C4 0.9931(3) 0.5658(2) 0.10358(16) 0.0317(5) Uani d . 1 1 . .
    H H4 1.0904 0.5613 0.0591 0.038 Uiso calc R 1 1 . .
    C C5 1.0125(3) 0.49111(18) 0.19502(16) 0.0287(5) Uani d . 1 1 . .
    C C6 0.8624(3) 0.50136(18) 0.26044(15) 0.0260(5) Uani d . 1 1 . .
    C C7 0.5086(3) 0.7432(2) 0.11150(16) 0.0323(5) Uani d . 1 1 . .
    H H7 0.5243 0.7825 0.0431 0.039 Uiso calc R 1 1 . .
    C C8 0.4387(3) 0.8471(2) 0.17527(18) 0.0375(5) Uani d . 1 1 . .
    H H8A 0.4249 0.8112 0.2432 0.056 Uiso calc R 1 1 . .
    H H8B 0.3278 0.9006 0.1540 0.056 Uiso calc R 1 1 . .
    H H8C 0.5191 0.8952 0.1689 0.056 Uiso calc R 1 1 . .
    C C9 0.3783(3) 0.6693(2) 0.11357(17) 0.0360(5) Uani d . 1 1 . .
    H H9A 0.4214 0.6093 0.0683 0.054 Uiso calc R 1 1 . .
    H H9B 0.2678 0.7260 0.0945 0.054 Uiso calc R 1 1 . .
    H H9C 0.3643 0.6266 0.1792 0.054 Uiso calc R 1 1 . .
    C C10 1.1857(3) 0.4025(2) 0.22438(18) 0.0381(5) Uani d . 1 1 . .
    H H10A 1.2731 0.4077 0.1712 0.057 Uiso calc R 1 1 . .
    H H10B 1.1780 0.3185 0.2383 0.057 Uiso calc R 1 1 . .
    H H10C 1.2168 0.4246 0.2823 0.057 Uiso calc R 1 1 . .
    C C11 0.7519(3) 0.43452(19) 0.42513(16) 0.0290(5) Uani d . 1 1 . .
    H H11A 0.6481 0.4302 0.3992 0.035 Uiso calc R 1 1 . .
    H H11B 0.7242 0.5131 0.4511 0.035 Uiso calc R 1 1 . .
    C C12 0.8149(3) 0.32503(19) 0.50560(16) 0.0300(5) Uani d . 1 1 . .
    H H12 0.8512 0.2478 0.4757 0.036 Uiso calc R 1 1 . .
    C C13 0.9716(3) 0.33436(18) 0.55172(15) 0.0249(4) Uani d . 1 1 . .
    H H13A 1.0516 0.3589 0.4995 0.030 Uiso calc R 1 1 . .
    H H13B 0.9321 0.3992 0.5940 0.030 Uiso calc R 1 1 . .
    C C14 0.9973(3) 0.20672(18) 0.71470(14) 0.0253(4) Uani d . 1 1 . .
    H H14A 0.8710 0.2386 0.7183 0.030 Uiso calc R 1 1 . .
    H H14B 1.0401 0.2583 0.7484 0.030 Uiso calc R 1 1 . .
    C C15 1.0514(2) 0.07363(18) 0.76661(14) 0.0247(4) Uani d . 1 1 . .
    C C16 1.0327(3) -0.02368(19) 0.72237(15) 0.0271(5) Uani d . 1 1 . .
    C C17 1.0661(3) -0.1443(2) 0.77277(17) 0.0345(5) Uani d . 1 1 . .
    H H17 1.0498 -0.2074 0.7436 0.041 Uiso calc R 1 1 . .
    C C18 1.1244(3) -0.1707(2) 0.86749(17) 0.0392(6) Uani d . 1 1 . .
    H H18 1.1463 -0.2515 0.9018 0.047 Uiso calc R 1 1 . .
    C C19 1.1499(3) -0.0776(2) 0.91064(17) 0.0404(6) Uani d . 1 1 . .
    H H19 1.1928 -0.0960 0.9729 0.048 Uiso calc R 1 1 . .
    C C20 1.1114(3) 0.0433(2) 0.86082(15) 0.0326(5) Uani d . 1 1 . .
    H H20 1.1260 0.1061 0.8912 0.039 Uiso calc R 1 1 . .
    C C21 1.2544(2) 0.19811(18) 0.60307(14) 0.0239(4) Uani d . 1 1 . .
    H H21A 1.3081 0.1279 0.6517 0.029 Uiso calc R 1 1 . .
    H H21B 1.2744 0.2722 0.6189 0.029 Uiso calc R 1 1 . .
    C C22 1.3400(2) 0.17410(17) 0.50250(14) 0.0227(4) Uani d . 1 1 . .
    C C23 1.2875(3) 0.10394(18) 0.44568(15) 0.0273(5) Uani d . 1 1 . .
    H H23 1.1955 0.0716 0.4694 0.033 Uiso calc R 1 1 . .
    C C24 1.3720(3) 0.08254(19) 0.35424(15) 0.0290(5) Uani d . 1 1 . .
    H H24 1.3369 0.0368 0.3153 0.035 Uiso calc R 1 1 . .
    C C25 1.5104(3) 0.13057(19) 0.32132(16) 0.0298(5) Uani d . 1 1 . .
    H H25 1.5707 0.1177 0.2602 0.036 Uiso calc R 1 1 . .
    C C26 1.5555(3) 0.19783(19) 0.38222(15) 0.0296(5) Uani d . 1 1 . .
    H H26 1.6486 0.2295 0.3603 0.036 Uiso calc R 1 1 . .
    N N1 1.0650(2) 0.21620(14) 0.61015(12) 0.0226(4) Uani d . 1 1 . .
    N N2 1.4744(2) 0.22078(16) 0.47087(13) 0.0275(4) Uani d . 1 1 . .
    O O1 0.89021(18) 0.42567(13) 0.34963(11) 0.0313(4) Uani d . 1 1 . .
    O O2 0.67674(19) 0.31938(15) 0.57718(11) 0.0354(4) Uani d . 1 1 . .
    H H2O 0.6056 0.2961 0.5541 0.053 Uiso calc R 1 1 . .
    O O3 0.9810(2) -0.00092(14) 0.62858(11) 0.0341(4) Uani d . 1 1 . .
    H H3 0.9930 0.0662 0.6008 0.051 Uiso calc R 1 1 . .
loop_
    _atom_site_aniso_label
    _atom_site_aniso_U_11
    _atom_site_aniso_U_22
    _atom_site_aniso_U_33
    _atom_site_aniso_U_12
    _atom_site_aniso_U_13
    _atom_site_aniso_U_23
    C1 0.0266(11) 0.0251(10) 0.0336(11) -0.0092(9) -0.0063(9) -0.0082(9)
    C2 0.0310(11) 0.0274(11) 0.0339(11) -0.0117(9) -0.0080(9) -0.0095(9)
    C3 0.0360(12) 0.0321(11) 0.0292(11) -0.0144(10) -0.0062(9) -0.0069(9)
    C4 0.0331(12) 0.0330(12) 0.0339(12) -0.0137(9) -0.0015(9) -0.0118(9)
    C5 0.0284(11) 0.0240(11) 0.0388(12) -0.0095(9) -0.0058(9) -0.0130(9)
    C6 0.0299(11) 0.0211(10) 0.0311(11) -0.0110(8) -0.0077(9) -0.0046(8)
    C7 0.0294(12) 0.0343(12) 0.0348(12) -0.0112(9) -0.0108(9) 0.0002(9)
    C8 0.0324(12) 0.0311(12) 0.0490(14) -0.0083(10) -0.0068(10) -0.0054(10)
    C9 0.0305(12) 0.0404(13) 0.0405(13) -0.0115(10) -0.0118(10) -0.0067(10)
    C10 0.0310(12) 0.0325(12) 0.0520(14) -0.0095(10) -0.0037(10) -0.0089(10)
    C11 0.0221(10) 0.0265(11) 0.0411(12) -0.0101(8) -0.0090(9) -0.0017(9)
    C12 0.0243(11) 0.0282(11) 0.0400(12) -0.0124(9) -0.0072(9) 0.0004(9)
    C13 0.0250(10) 0.0218(10) 0.0299(11) -0.0093(8) -0.0039(8) -0.0037(8)
    C14 0.0224(10) 0.0273(11) 0.0295(11) -0.0098(8) -0.0028(8) -0.0080(8)
    C15 0.0205(10) 0.0268(11) 0.0284(11) -0.0096(8) 0.0007(8) -0.0051(8)
    C16 0.0210(10) 0.0309(11) 0.0324(11) -0.0130(8) 0.0009(8) -0.0049(9)
    C17 0.0313(12) 0.0284(12) 0.0455(14) -0.0137(9) 0.0033(10) -0.0056(10)
    C18 0.0390(13) 0.0298(12) 0.0408(13) -0.0083(10) 0.0062(10) 0.0056(10)
    C19 0.0426(14) 0.0411(14) 0.0304(12) -0.0066(11) -0.0015(10) 0.0017(10)
    C20 0.0313(12) 0.0357(12) 0.0307(11) -0.0089(9) -0.0001(9) -0.0079(9)
    C21 0.0192(10) 0.0240(10) 0.0324(11) -0.0092(8) -0.0057(8) -0.0064(8)
    C22 0.0180(9) 0.0196(10) 0.0316(11) -0.0063(8) -0.0064(8) -0.0018(8)
    C23 0.0221(10) 0.0275(11) 0.0375(12) -0.0123(8) -0.0034(9) -0.0083(9)
    C24 0.0245(10) 0.0284(11) 0.0370(12) -0.0064(9) -0.0058(9) -0.0131(9)
    C25 0.0230(10) 0.0302(11) 0.0348(12) -0.0049(9) -0.0009(9) -0.0076(9)
    C26 0.0233(10) 0.0336(12) 0.0362(12) -0.0141(9) 0.0013(9) -0.0080(9)
    N1 0.0183(8) 0.0230(8) 0.0288(9) -0.0082(7) -0.0039(7) -0.0042(7)
    N2 0.0230(9) 0.0280(9) 0.0362(10) -0.0127(7) -0.0032(7) -0.0073(7)
    O1 0.0266(8) 0.0294(8) 0.0365(8) -0.0063(6) -0.0073(6) -0.0015(6)
    O2 0.0309(9) 0.0410(9) 0.0389(9) -0.0168(7) -0.0047(7) -0.0051(7)
    O3 0.0400(9) 0.0315(8) 0.0405(9) -0.0206(7) -0.0123(7) -0.0054(7)
_geom_special_details
;
 All esds (except the esd in the dihedral angle between two l.s. planes)
 are estimated using the full covariance matrix.  The cell esds are taken
 into account individually in the estimation of esds in distances, angles
 and torsion angles; correlations between esds in cell parameters are only
 used when they are defined by crystal symmetry.  An approximate (isotropic)
 treatment of cell esds is used for estimating esds involving l.s. planes.
;
loop_
    _geom_bond_atom_site_label_1
    _geom_bond_atom_site_label_2
    _geom_bond_site_symmetry_2
    _geom_bond_distance
    _geom_bond_publ_flag
    C1 C6 . 1.386(3) ?
    C1 C2 . 1.396(3) ?
    C1 H1 . 0.9300 ?
    C2 C3 . 1.384(3) ?
    C2 C7 . 1.516(3) ?
    C3 C4 . 1.388(3) ?
    C3 H3A . 0.9300 ?
    C4 C5 . 1.386(3) ?
    C4 H4 . 0.9300 ?
    C5 C6 . 1.406(3) ?
    C5 C10 . 1.502(3) ?
    C6 O1 . 1.369(2) ?
    C7 C8 . 1.518(3) ?
    C7 C9 . 1.535(3) ?
    C7 H7 . 0.9800 ?
    C8 H8A . 0.9600 ?
    C8 H8B . 0.9600 ?
    C8 H8C . 0.9600 ?
    C9 H9A . 0.9600 ?
    C9 H9B . 0.9600 ?
    C9 H9C . 0.9600 ?
    C10 H10A . 0.9600 ?
    C10 H10B . 0.9600 ?
    C10 H10C . 0.9600 ?
    C11 O1 . 1.422(3) ?
    C11 C12 . 1.515(3) ?
    C11 H11A . 0.9700 ?
    C11 H11B . 0.9700 ?
    C12 O2 . 1.406(3) ?
    C12 C13 . 1.526(3) ?
    C12 H12 . 0.9800 ?
    C13 N1 . 1.469(2) ?
    C13 H13A . 0.9700 ?
    C13 H13B . 0.9700 ?
    C14 N1 . 1.473(3) ?
    C14 C15 . 1.508(3) ?
    C14 H14A . 0.9700 ?
    C14 H14B . 0.9700 ?
    C15 C20 . 1.389(3) ?
    C15 C16 . 1.407(3) ?
    C16 O3 . 1.362(2) ?
    C16 C17 . 1.384(3) ?
    C17 C18 . 1.392(3) ?
    C17 H17 . 0.9300 ?
    C18 C19 . 1.378(3) ?
    C18 H18 . 0.9300 ?
    C19 C20 . 1.382(3) ?
    C19 H19 . 0.9300 ?
    C20 H20 . 0.9300 ?
    C21 N1 . 1.474(2) ?
    C21 C22 . 1.499(3) ?
    C21 H21A . 0.9700 ?
    C21 H21B . 0.9700 ?
    C22 N2 . 1.348(3) ?
    C22 C23 . 1.393(3) ?
    C23 C24 . 1.379(3) ?
    C23 H23 . 0.9300 ?
    C24 C25 . 1.389(3) ?
    C24 H24 . 0.9300 ?
    C25 C26 . 1.376(3) ?
    C25 H25 . 0.9300 ?
    C26 N2 . 1.339(3) ?
    C26 H26 . 0.9300 ?
    O2 H2O . 0.8200 ?
    O3 H3 . 0.8200 ?
loop_
    _geom_angle_atom_site_label_1
    _geom_angle_atom_site_label_2
    _geom_angle_atom_site_label_3
    _geom_angle_site_symmetry_1
    _geom_angle_site_symmetry_3
    _geom_angle
    _geom_angle_publ_flag
    C6 C1 C2 . . 120.7(2) ?
    C6 C1 H1 . . 119.7 ?
    C2 C1 H1 . . 119.7 ?
    C3 C2 C1 . . 118.5(2) ?
    C3 C2 C7 . . 120.99(19) ?
    C1 C2 C7 . . 120.52(19) ?
    C2 C3 C4 . . 120.6(2) ?
    C2 C3 H3A . . 119.7 ?
    C4 C3 H3A . . 119.7 ?
    C5 C4 C3 . . 121.9(2) ?
    C5 C4 H4 . . 119.1 ?
    C3 C4 H4 . . 119.1 ?
    C4 C5 C6 . . 117.28(19) ?
    C4 C5 C10 . . 122.1(2) ?
    C6 C5 C10 . . 120.66(19) ?
    O1 C6 C1 . . 124.48(19) ?
    O1 C6 C5 . . 114.48(18) ?
    C1 C6 C5 . . 121.04(19) ?
    C2 C7 C8 . . 111.83(17) ?
    C2 C7 C9 . . 110.83(17) ?
    C8 C7 C9 . . 111.36(19) ?
    C2 C7 H7 . . 107.5 ?
    C8 C7 H7 . . 107.5 ?
    C9 C7 H7 . . 107.5 ?
    C7 C8 H8A . . 109.5 ?
    C7 C8 H8B . . 109.5 ?
    H8A C8 H8B . . 109.5 ?
    C7 C8 H8C . . 109.5 ?
    H8A C8 H8C . . 109.5 ?
    H8B C8 H8C . . 109.5 ?
    C7 C9 H9A . . 109.5 ?
    C7 C9 H9B . . 109.5 ?
    H9A C9 H9B . . 109.5 ?
    C7 C9 H9C . . 109.5 ?
    H9A C9 H9C . . 109.5 ?
    H9B C9 H9C . . 109.5 ?
    C5 C10 H10A . . 109.5 ?
    C5 C10 H10B . . 109.5 ?
    H10A C10 H10B . . 109.5 ?
    C5 C10 H10C . . 109.5 ?
    H10A C10 H10C . . 109.5 ?
    H10B C10 H10C . . 109.5 ?
    O1 C11 C12 . . 106.52(16) ?
    O1 C11 H11A . . 110.4 ?
    C12 C11 H11A . . 110.4 ?
    O1 C11 H11B . . 110.4 ?
    C12 C11 H11B . . 110.4 ?
    H11A C11 H11B . . 108.6 ?
    O2 C12 C11 . . 109.42(16) ?
    O2 C12 C13 . . 111.46(17) ?
    C11 C12 C13 . . 111.23(16) ?
    O2 C12 H12 . . 108.2 ?
    C11 C12 H12 . . 108.2 ?
    C13 C12 H12 . . 108.2 ?
    N1 C13 C12 . . 112.82(15) ?
    N1 C13 H13A . . 109.0 ?
    C12 C13 H13A . . 109.0 ?
    N1 C13 H13B . . 109.0 ?
    C12 C13 H13B . . 109.0 ?
    H13A C13 H13B . . 107.8 ?
    N1 C14 C15 . . 111.99(16) ?
    N1 C14 H14A . . 109.2 ?
    C15 C14 H14A . . 109.2 ?
    N1 C14 H14B . . 109.2 ?
    C15 C14 H14B . . 109.2 ?
    H14A C14 H14B . . 107.9 ?
    C20 C15 C16 . . 117.71(18) ?
    C20 C15 C14 . . 121.98(18) ?
    C16 C15 C14 . . 120.21(17) ?
    O3 C16 C17 . . 118.51(19) ?
    O3 C16 C15 . . 120.51(18) ?
    C17 C16 C15 . . 120.97(19) ?
    C16 C17 C18 . . 119.5(2) ?
    C16 C17 H17 . . 120.2 ?
    C18 C17 H17 . . 120.2 ?
    C19 C18 C17 . . 120.3(2) ?
    C19 C18 H18 . . 119.8 ?
    C17 C18 H18 . . 119.8 ?
    C18 C19 C20 . . 119.7(2) ?
    C18 C19 H19 . . 120.2 ?
    C20 C19 H19 . . 120.2 ?
    C19 C20 C15 . . 121.7(2) ?
    C19 C20 H20 . . 119.1 ?
    C15 C20 H20 . . 119.1 ?
    N1 C21 C22 . . 112.97(15) ?
    N1 C21 H21A . . 109.0 ?
    C22 C21 H21A . . 109.0 ?
    N1 C21 H21B . . 109.0 ?
    C22 C21 H21B . . 109.0 ?
    H21A C21 H21B . . 107.8 ?
    N2 C22 C23 . . 121.50(19) ?
    N2 C22 C21 . . 116.56(16) ?
    C23 C22 C21 . . 121.91(17) ?
    C24 C23 C22 . . 119.90(19) ?
    C24 C23 H23 . . 120.1 ?
    C22 C23 H23 . . 120.1 ?
    C23 C24 C25 . . 118.79(19) ?
    C23 C24 H24 . . 120.6 ?
    C25 C24 H24 . . 120.6 ?
    C26 C25 C24 . . 117.8(2) ?
    C26 C25 H25 . . 121.1 ?
    C24 C25 H25 . . 121.1 ?
    N2 C26 C25 . . 124.49(19) ?
    N2 C26 H26 . . 117.8 ?
    C25 C26 H26 . . 117.8 ?
    C13 N1 C14 . . 112.26(15) ?
    C13 N1 C21 . . 111.67(15) ?
    C14 N1 C21 . . 110.08(15) ?
    C26 N2 C22 . . 117.52(17) ?
    C6 O1 C11 . . 119.89(15) ?
    C12 O2 H2O . . 109.5 ?
    C16 O3 H3 . . 109.5 ?
loop_
    _geom_torsion_atom_site_label_1
    _geom_torsion_atom_site_label_2
    _geom_torsion_atom_site_label_3
    _geom_torsion_atom_site_label_4
    _geom_torsion_site_symmetry_1
    _geom_torsion_site_symmetry_2
    _geom_torsion_site_symmetry_3
    _geom_torsion_site_symmetry_4
    _geom_torsion
    _geom_torsion_publ_flag
    C6 C1 C2 C3 . . . . -1.4(3) ?
    C6 C1 C2 C7 . . . . 178.34(17) ?
    C1 C2 C3 C4 . . . . 0.7(3) ?
    C7 C2 C3 C4 . . . . -179.02(18) ?
    C2 C3 C4 C5 . . . . 0.2(3) ?
    C3 C4 C5 C6 . . . . -0.5(3) ?
    C3 C4 C5 C10 . . . . 179.60(18) ?
    C2 C1 C6 O1 . . . . -179.35(17) ?
    C2 C1 C6 C5 . . . . 1.2(3) ?
    C4 C5 C6 O1 . . . . -179.73(17) ?
    C10 C5 C6 O1 . . . . 0.2(3) ?
    C4 C5 C6 C1 . . . . -0.2(3) ?
    C10 C5 C6 C1 . . . . 179.71(18) ?
    C3 C2 C7 C8 . . . . -115.7(2) ?
    C1 C2 C7 C8 . . . . 64.5(3) ?
    C3 C2 C7 C9 . . . . 119.4(2) ?
    C1 C2 C7 C9 . . . . -60.4(3) ?
    O1 C11 C12 O2 . . . . -172.92(15) ?
    O1 C11 C12 C13 . . . . 63.5(2) ?
    O2 C12 C13 N1 . . . . 72.9(2) ?
    C11 C12 C13 N1 . . . . -164.73(17) ?
    N1 C14 C15 C20 . . . . 136.15(19) ?
    N1 C14 C15 C16 . . . . -47.5(2) ?
    C20 C15 C16 O3 . . . . -177.38(18) ?
    C14 C15 C16 O3 . . . . 6.1(3) ?
    C20 C15 C16 C17 . . . . 2.6(3) ?
    C14 C15 C16 C17 . . . . -173.90(18) ?
    O3 C16 C17 C18 . . . . 177.95(19) ?
    C15 C16 C17 C18 . . . . -2.0(3) ?
    C16 C17 C18 C19 . . . . -0.5(3) ?
    C17 C18 C19 C20 . . . . 2.3(3) ?
    C18 C19 C20 C15 . . . . -1.7(3) ?
    C16 C15 C20 C19 . . . . -0.7(3) ?
    C14 C15 C20 C19 . . . . 175.7(2) ?
    N1 C21 C22 N2 . . . . 145.52(17) ?
    N1 C21 C22 C23 . . . . -36.4(2) ?
    N2 C22 C23 C24 . . . . -1.0(3) ?
    C21 C22 C23 C24 . . . . -178.94(18) ?
    C22 C23 C24 C25 . . . . 0.9(3) ?
    C23 C24 C25 C26 . . . . -0.2(3) ?
    C24 C25 C26 N2 . . . . -0.4(3) ?
    C12 C13 N1 C14 . . . . -90.37(19) ?
    C12 C13 N1 C21 . . . . 145.45(17) ?
    C15 C14 N1 C13 . . . . 162.17(15) ?
    C15 C14 N1 C21 . . . . -72.78(19) ?
    C22 C21 N1 C13 . . . . -69.2(2) ?
    C22 C21 N1 C14 . . . . 165.45(15) ?
    C25 C26 N2 C22 . . . . 0.3(3) ?
    C23 C22 N2 C26 . . . . 0.4(3) ?
    C21 C22 N2 C26 . . . . 178.44(17) ?
    C1 C6 O1 C11 . . . . -4.5(3) ?
    C5 C6 O1 C11 . . . . 175.02(16) ?
    C12 C11 O1 C6 . . . . 170.36(15) ?
loop_
    _geom_hbond_atom_site_label_D
    _geom_hbond_atom_site_label_H
    _geom_hbond_atom_site_label_A
    _geom_hbond_site_symmetry_A
    _geom_hbond_distance_DH
    _geom_hbond_distance_HA
    _geom_hbond_distance_DA
    _geom_hbond_angle_DHA
    _geom_hbond_publ_flag
    O2 H2O N2 1_455 0.82 2.09 2.897(2) 166 yes
    O3 H3 N1 . 0.82 1.99 2.721(2) 147 yes
    C14 H14A O2 . 0.97 2.51 3.199(3) 128 yes
    C23 H23 O3 2_756 0.93 2.47 3.114(3) 127 yes
