# Supplementary material for: 2-{[{2-Hy­droxy-3-[2-methyl-5-(propan-2-yl)phen­oxy]prop­yl}(pyridin-2-ylmeth­yl)amino]­meth­yl}phenol
Source: Acta Crystallogr Sect E Struct Rep Online. 2011 Jun 11;67(Pt 7):o1605. doi: 10.1107/S1600536811020952 (PMC3152006; doi:10.1107/S1600536811020952)
Supplement: Supplementary file 2 [file e-67-o1605-Isup2.hkl]

#
# h,k,l, Fc-squared, Fo-squared, sigma(Fo-squared) and status flag
#
data_I
_shelx_title ' pac120k in P-1'
_shelx_refln_list_code          4
_shelx_F_calc_maximum      119.54
_exptl_crystal_F_000       452.00
_reflns_d_resolution_high  0.8409
 
loop_
 _symmetry_equiv_pos_as_xyz
 'x, y, z'
 '-x, -y, -z'
 
_cell_length_a     8.0940
_cell_length_b    11.3611
_cell_length_c    13.7625
_cell_angle_alpha  79.944
_cell_angle_beta   82.915
_cell_angle_gamma  71.745
 
_shelx_F_squared_multiplier     1.000
 
loop_
 _refln_index_h
 _refln_index_k
 _refln_index_l
 _refln_F_squared_calc
 _refln_F_squared_meas
 _refln_F_squared_sigma
 _refln_observed_status
   1   0   0     4104.88     4254.88     19.02 o
   2   0   0     2254.03     2350.12     25.15 o
   3   0   0      523.09      543.86     10.51 o
   4   0   0      205.17      272.26      8.69 o
   5   0   0       77.00       74.22      4.98 o
   6   0   0      449.11      486.45     20.44 o
   7   0   0       40.94       40.44      3.96 o
   8   0   0       17.01       18.70      3.29 o
   9   0   0        0.11        0.00      2.99 o
  -8   1   0        4.77        2.56      3.32 o
  -7   1   0        6.59        4.46      2.02 o
  -6   1   0       18.42       17.90      3.09 o
  -5   1   0        0.48        2.22      1.30 o
  -4   1   0      245.84      280.57     10.31 o
  -3   1   0      399.78      376.96      6.65 o
  -2   1   0     1582.72     1356.77     23.12 o
  -1   1   0       18.91       17.58      0.93 o
   1   1   0      132.05      143.06      2.35 o
   2   1   0     2864.14     3415.73     62.85 o
   3   1   0     1146.28     1197.41     20.67 o
   5   1   0       65.55       81.74      5.46 o
   6   1   0       23.98       23.14      3.87 o
   7   1   0       78.26       85.02      6.43 o
   8   1   0        0.01        1.00      1.80 o
   9   1   0       17.77       18.93      3.79 o
  -8   2   0       10.50       18.08      5.20 o
  -7   2   0        0.07        0.09      2.43 o
  -6   2   0       50.56       60.36      5.77 o
  -5   2   0       61.69       58.68      4.28 o
  -4   2   0      327.26      293.34      8.60 o
  -3   2   0      216.08      283.00      7.68 o
  -2   2   0      332.61      277.57      7.06 o
  -1   2   0     6785.99     6139.11     67.27 o
   0   2   0      130.74      135.96      2.50 o
   1   2   0     3339.76     3671.46     44.25 o
   2   2   0      364.88      422.11      5.37 o
   3   2   0      390.93      448.79     14.02 o
   4   2   0     1018.29     1245.75     25.98 o
   5   2   0      168.89      165.60      8.01 o
   6   2   0      128.51      129.67      9.46 o
   7   2   0      493.20      522.44     21.45 o
   8   2   0      168.19      167.08      9.85 o
   9   2   0       13.93        7.51      2.87 o
  -8   3   0        0.23        0.00      3.82 o
  -7   3   0        5.72        3.99      2.74 o
  -6   3   0      176.26      189.46      9.78 o
  -5   3   0        1.48        3.71      1.25 o
  -4   3   0        9.64       12.16      2.03 o
  -2   3   0     1316.92     1323.80     15.14 o
  -1   3   0      843.75      850.65     10.41 o
   1   3   0        6.90       13.32      1.47 o
   2   3   0       22.98       29.68      1.57 o
   3   3   0     1367.95     1490.94     18.88 o
   4   3   0      191.39      210.78      6.12 o
   5   3   0      946.40     1099.60     21.41 o
   6   3   0      123.63      132.14      7.86 o
   7   3   0       94.07      106.72      7.46 o
   8   3   0      257.81      247.96     12.30 o
   9   3   0        6.30       10.77      3.91 o
  -7   4   0       66.09       71.44      7.71 o
  -6   4   0       63.18       59.85      5.22 o
  -5   4   0       56.32       70.97      5.03 o
  -4   4   0      101.89       99.88      5.54 o
  -3   4   0      352.76      349.21      9.38 o
  -2   4   0     1911.98     1900.29     19.95 o
  -1   4   0      335.83      393.36      9.10 o
   0   4   0      175.80      156.38      4.19 o
   1   4   0     1066.54     1046.61     17.71 o
   2   4   0      469.59      445.90     16.49 o
   3   4   0      343.38      374.81      8.11 o
   4   4   0      786.23      916.69     15.79 o
   5   4   0        1.75        5.65      1.60 o
   6   4   0      270.30      253.43     12.03 o
   7   4   0      380.94      365.80     15.38 o
   8   4   0      231.19      240.51     13.40 o
   9   4   0       37.94       28.78      4.94 o
  -7   5   0       24.57       23.37      5.36 o
  -6   5   0        8.03        9.49      2.55 o
  -5   5   0       91.85      103.64      6.32 o
  -4   5   0      116.75      122.28      6.42 o
  -3   5   0      364.81      390.33     10.45 o
  -2   5   0       99.97       86.61      4.37 o
  -1   5   0      303.75      274.19      9.11 o
   0   5   0      378.24      420.46      7.91 o
   2   5   0      824.48      746.14     25.03 o
   3   5   0      612.77      678.27     24.89 o
   4   5   0      245.65      272.97      7.87 o
   5   5   0      154.82      155.24      8.13 o
   6   5   0      174.50      164.53      8.95 o
   7   5   0       14.14       12.31      3.31 o
   9   5   0       73.44       53.03      6.66 o
  -6   6   0       40.39       37.67      5.97 o
  -5   6   0      104.34      109.87      7.27 o
  -4   6   0        0.18        0.13      1.92 o
  -3   6   0      257.66      296.96      9.81 o
  -2   6   0      176.41      186.78      6.28 o
  -1   6   0      660.14      689.32     18.06 o
   0   6   0      124.45      107.39      4.63 o
   2   6   0        0.00        1.12      1.01 o
   3   6   0      188.41      168.00     11.74 o
   4   6   0       47.11       47.10      3.46 o
   5   6   0      128.54      127.93      7.02 o
   6   6   0      206.00      213.00      9.82 o
   7   6   0       54.61       54.95      5.48 o
   8   6   0       20.40       13.92      3.77 o
   9   6   0       81.96       65.05      7.82 o
  -6   7   0       28.24       34.77      6.05 o
  -5   7   0       64.04       68.28      6.74 o
  -4   7   0       31.44       29.54      3.88 o
  -3   7   0        9.17        6.02      1.85 o
  -2   7   0        3.72        4.81      1.58 o
  -1   7   0      176.75      165.26      7.27 o
   0   7   0       85.10       90.88      4.85 o
   2   7   0       43.31       39.16      3.38 o
   3   7   0       56.78       63.79      6.86 o
   4   7   0       34.32       32.64      3.13 o
   5   7   0        3.77        3.91      1.43 o
   6   7   0        6.09        3.68      1.92 o
   7   7   0       94.86       97.97      7.29 o
   8   7   0       64.12       58.23      6.02 o
   9   7   0       10.64        5.53      2.81 o
  -5   8   0       75.91       71.45      7.50 o
  -3   8   0      195.90      210.31      9.35 o
  -2   8   0       56.92       55.38      4.64 o
  -1   8   0       38.52       33.76      3.32 o
   0   8   0      264.22      243.52      9.79 o
   1   8   0        6.43        4.12      1.69 o
   2   8   0      440.10      407.84     14.55 o
   3   8   0        5.43        4.38      1.79 o
   4   8   0      346.79      399.88     17.62 o
   5   8   0      202.82      221.24      9.95 o
   6   8   0       13.67        9.51      2.73 o
   7   8   0        0.33        0.00      2.93 o
   8   8   0        4.00        5.53      3.04 o
  -4   9   0       21.12       23.75      4.18 o
  -3   9   0       66.96       72.12      5.70 o
  -2   9   0       69.37       62.31      5.09 o
  -1   9   0        0.62        0.50      1.11 o
   0   9   0      264.75      308.64     18.89 o
   1   9   0        2.33        3.74      1.96 o
   2   9   0        0.24        0.77      1.43 o
   3   9   0      155.21      145.61     10.06 o
   4   9   0      674.90      714.97     37.34 o
   5   9   0      204.43      236.65     11.86 o
   6   9   0      246.05      281.36     15.99 o
   7   9   0        4.41        4.52      3.36 o
   8   9   0       18.17        8.86      4.39 o
  -3  10   0        3.79        0.96      2.33 o
  -2  10   0        0.02        0.00      1.88 o
  -1  10   0        5.40        3.72      2.05 o
   0  10   0       37.15       39.52      4.91 o
   1  10   0      140.36      147.44      8.92 o
   2  10   0       14.87       11.86      3.28 o
   3  10   0      117.55      129.96      9.87 o
   4  10   0      176.80      159.95      9.08 o
   5  10   0       27.63       31.83      4.86 o
   6  10   0      270.70      284.35     16.58 o
   7  10   0      132.79      149.74     12.51 o
   8  10   0        6.25        4.65      4.28 o
  -2  11   0        6.76        4.03      2.29 o
  -1  11   0        9.88       10.12      3.53 o
   0  11   0       76.22       98.16      8.71 o
   1  11   0       91.09       99.53      8.59 o
   2  11   0      160.43      152.67     10.75 o
   3  11   0       30.81       37.88      5.79 o
   4  11   0        7.95        7.67      3.69 o
   5  11   0        2.84        5.38      3.30 o
   6  11   0        1.92        1.82      2.52 o
   7  11   0      152.44      170.90     13.79 o
  -1  12   0       52.63       52.70      6.08 o
   0  12   0      233.25      258.43     14.35 o
   1  12   0        0.82        0.00      2.49 o
   2  12   0        6.63        7.99      3.89 o
   3  12   0      121.72      151.06     12.65 o
   4  12   0       79.61       72.03      8.88 o
   5  12   0       89.79       96.58     11.71 o
   6  12   0      188.28      208.78     17.13 o
   1  13   0        6.99        7.16      5.54 o
   2  13   0      120.00      129.37     12.04 o
   3  13   0       23.82       34.57      6.23 o
   4  13   0        7.44        5.97      3.37 o
  -4 -13   1        0.16        1.04      2.72 o
  -3 -13   1        0.15        4.01      2.84 o
  -2 -13   1       36.97       23.93      4.97 o
  -6 -12   1        0.01        2.80      4.89 o
  -5 -12   1       18.84       15.79      4.40 o
  -4 -12   1       10.45        5.67      2.98 o
  -3 -12   1       46.21       50.44      7.54 o
  -2 -12   1        7.08       10.50      3.66 o
  -1 -12   1       29.95       15.65      5.03 o
   0 -12   1        1.23        3.48      3.11 o
   1 -12   1        7.88        9.68      3.36 o
  -7 -11   1        5.81       15.75      4.29 o
  -6 -11   1       80.25       95.08      9.02 o
  -5 -11   1       30.24       27.77      5.13 o
  -4 -11   1      318.41      362.83     24.20 o
  -3 -11   1       49.72       49.63      6.84 o
  -2 -11   1      183.50      203.10     14.33 o
  -1 -11   1       10.01        6.91      2.45 o
   0 -11   1       54.99       64.35      6.64 o
   1 -11   1       62.42       62.50      6.93 o
   2 -11   1        2.10        2.17      2.33 o
  -7 -10   1       35.64       37.21      6.39 o
  -6 -10   1        0.12        6.20      3.22 o
  -5 -10   1       54.64       61.98      7.04 o
  -4 -10   1       26.20       26.62      4.35 o
  -3 -10   1       60.24       57.38      5.67 o
  -2 -10   1       13.45        7.93      2.37 o
  -1 -10   1       54.81       59.14      6.37 o
   0 -10   1      244.43      278.36     14.73 o
   1 -10   1       82.75       96.56      8.25 o
   2 -10   1        1.66        2.88      2.96 o
   3 -10   1       40.77       43.48      7.61 o
  -8  -9   1        0.53        2.32      3.57 o
  -7  -9   1       18.36       12.60      5.14 o
  -6  -9   1        0.00        1.07      2.44 o
  -5  -9   1       13.92       11.13      3.34 o
  -4  -9   1       31.45       25.49      3.26 o
  -3  -9   1      645.10      698.56     26.30 o
  -2  -9   1       12.54       11.18      2.30 o
  -1  -9   1        1.28        1.59      1.89 o
   0  -9   1      260.92      237.32     11.55 o
   1  -9   1       11.80        9.90      2.49 o
   2  -9   1        2.48        1.84      1.42 o
   3  -9   1      119.07      121.03     10.24 o
   4  -9   1        6.33        0.63      2.62 o
  -8  -8   1        2.89        0.00      2.99 o
  -7  -8   1       23.80       19.48      4.12 o
  -6  -8   1        7.78       10.81      4.05 o
  -5  -8   1        7.35        7.53      2.28 o
  -4  -8   1        7.89        5.69      1.39 o
  -3  -8   1        0.81        0.50      1.53 o
  -2  -8   1        1.43        0.00      1.46 o
  -1  -8   1      159.65      183.80      9.83 o
   0  -8   1      496.71      470.15     26.19 o
   1  -8   1       41.47       33.03      3.09 o
   2  -8   1       52.14       44.09      4.49 o
   3  -8   1       12.97       13.66      2.97 o
   4  -8   1        0.53        2.65      2.32 o
   5  -8   1        0.50        0.00      2.98 o
  -9  -7   1        0.46        0.48      4.92 o
  -8  -7   1       25.00       20.34      3.83 o
  -7  -7   1       24.21       22.74      3.57 o
  -6  -7   1       32.61       30.07      4.54 o
  -5  -7   1       15.18        9.31      2.10 o
  -4  -7   1       10.12       14.74      2.51 o
  -2  -7   1      626.95      663.10     16.95 o
  -1  -7   1       69.62       54.85      4.89 o
   0  -7   1       33.88       24.73      2.39 o
   2  -7   1      142.43      129.86      7.18 o
   3  -7   1        0.94        2.84      1.64 o
   4  -7   1      186.78      195.73     10.36 o
   5  -7   1        2.83        3.00      2.71 o
   6  -7   1        7.07        5.14      3.39 o
  -9  -6   1       20.49       18.09      5.71 o
  -8  -6   1       18.80       14.67      4.14 o
  -7  -6   1       35.34       25.67      4.12 o
  -6  -6   1       33.62       32.65      3.98 o
  -5  -6   1      206.55      220.70      8.88 o
  -4  -6   1        5.57        4.36      1.40 o
  -3  -6   1       12.40        8.36      1.27 o
  -2  -6   1      294.44      338.85     11.31 o
   0  -6   1      369.25      371.72     10.05 o
   1  -6   1      487.92      446.31     11.45 o
   2  -6   1       30.93       28.85      2.45 o
   3  -6   1      105.29       98.13      5.34 o
   4  -6   1      281.09      267.70     10.09 o
   5  -6   1       72.65       66.07      6.95 o
   6  -6   1       84.54       74.57      7.90 o
  -9  -5   1        2.96        0.00      2.27 o
  -8  -5   1        0.84        5.53      6.08 o
  -7  -5   1      701.26      643.44     20.88 o
  -6  -5   1      143.98      136.91      8.57 o
  -5  -5   1        5.21        3.23      1.45 o
  -4  -5   1     1147.43     1353.24     18.20 o
  -3  -5   1        6.54       10.77      1.68 o
  -2  -5   1      340.74      347.23     10.43 o
  -1  -5   1      820.92      824.46     26.03 o
   1  -5   1       50.21       45.09      3.37 o
   2  -5   1     1457.18     1417.56     27.91 o
   3  -5   1      135.99      141.23      6.23 o
   4  -5   1        6.24        5.85      1.78 o
   5  -5   1      139.50      129.42      7.37 o
   6  -5   1        0.76        1.22      2.85 o
   7  -5   1       39.86       56.35      7.77 o
  -9  -4   1        4.13        4.55      2.54 o
  -8  -4   1       83.61       72.45      7.45 o
  -7  -4   1       43.69       32.02      4.90 o
  -6  -4   1        2.03        1.14      1.66 o
  -5  -4   1       87.23       99.78      5.42 o
  -4  -4   1      252.96      243.79      8.25 o
  -3  -4   1      150.90      182.69      5.64 o
  -2  -4   1       45.56       50.61      2.85 o
  -1  -4   1     1157.93      998.65     29.51 o
   0  -4   1      977.04     1025.84     18.61 o
   1  -4   1       18.53       10.25      1.21 o
   2  -4   1        2.20        3.18      1.24 o
   3  -4   1      276.20      303.89      8.67 o
   4  -4   1      138.29      144.34      6.56 o
   5  -4   1        1.72        1.69      1.36 o
   6  -4   1       27.09       34.30      4.38 o
   7  -4   1       83.85      117.84     10.07 o
  -9  -3   1       37.53       21.94      6.10 o
  -8  -3   1      145.44      124.20      9.48 o
  -7  -3   1      129.48      123.44      8.54 o
  -6  -3   1       20.41       16.80      3.34 o
  -5  -3   1      589.48      619.04     15.76 o
  -4  -3   1       46.74       55.19      3.21 o
  -3  -3   1      352.90      346.09     11.91 o
  -2  -3   1      860.94      843.61     22.26 o
  -1  -3   1       84.49       85.05      3.31 o
   0  -3   1     1859.23     1808.73     25.88 o
   1  -3   1     1586.92     1583.93     14.12 o
   3  -3   1      470.51      451.67      9.84 o
   4  -3   1        3.24        2.42      1.31 o
   5  -3   1        0.36        1.20      1.79 o
   6  -3   1        7.79        9.02      3.38 o
   7  -3   1       64.95       73.93      8.60 o
   8  -3   1       40.05       45.25      7.24 o
  -9  -2   1        5.13        0.00      3.26 o
  -8  -2   1       31.95       26.34      4.15 o
  -7  -2   1       97.43       89.95      6.85 o
  -6  -2   1      297.03      297.06     11.74 o
  -5  -2   1       62.02       64.71      4.48 o
  -3  -2   1       20.70       17.08      1.58 o
  -2  -2   1       59.49       55.90      2.18 o
  -1  -2   1     1859.96     1776.19     29.78 o
   0  -2   1     2928.16     2832.76     28.25 o
   1  -2   1     5856.95     5402.98     49.40 o
   2  -2   1       73.59       77.09      2.67 o
   3  -2   1      756.54      737.88     16.34 o
   4  -2   1       74.87       88.53      4.73 o
   5  -2   1       78.90       66.85      4.82 o
   6  -2   1       84.48       78.88      5.63 o
   7  -2   1       87.57       95.89      9.55 o
   8  -2   1       18.51       23.70      5.54 o
  -9  -1   1       20.86       19.65      3.13 o
  -8  -1   1        3.91        5.87      2.39 o
  -7  -1   1      384.60      404.03     16.91 o
  -6  -1   1      617.33      667.73     21.14 o
  -5  -1   1      269.28      287.30      9.42 o
  -4  -1   1      496.20      489.73     12.24 o
  -3  -1   1     4212.56     4188.04     71.87 o
  -2  -1   1     3427.53     3500.05     53.21 o
  -1  -1   1      470.65      414.83      6.30 o
   0  -1   1     2163.84     1895.40     38.28 o
   1  -1   1       40.71       34.45      1.46 o
   3  -1   1     2383.21     2588.39     51.42 o
   4  -1   1      803.53      858.14     37.70 o
   5  -1   1       35.72       31.37      3.04 o
   6  -1   1        0.61        1.38      1.40 o
   7  -1   1      102.96       92.53      6.64 o
   8  -1   1       12.00        9.28      3.54 o
  -9   0   1        9.04        3.43      3.35 o
  -8   0   1        5.53        2.31      2.36 o
  -7   0   1       56.67       64.48      5.05 o
  -6   0   1      250.21      231.04     10.12 o
  -5   0   1       11.90       14.05      2.27 o
  -4   0   1     1700.60     1889.86     34.95 o
  -3   0   1     2810.18     2912.32     28.15 o
  -2   0   1     2744.72     2564.59     29.33 o
  -1   0   1      966.91      970.53      6.34 o
   1   0   1     2628.59     2775.85     30.23 o
   2   0   1     3954.05     4188.42     68.18 o
   3   0   1       80.74       52.74      2.89 o
   5   0   1      233.85      213.55      9.55 o
   6   0   1      155.18      164.02     10.14 o
   7   0   1       12.30       10.75      2.00 o
   8   0   1        5.22        6.50      3.34 o
   9   0   1        0.90        0.00      3.41 o
  -8   1   1        0.06        0.00      2.41 o
  -7   1   1       12.97       17.61      3.51 o
  -6   1   1      230.60      219.50      9.76 o
  -5   1   1      397.80      407.38     12.54 o
  -4   1   1      117.83      114.65      5.21 o
  -3   1   1      179.97      217.63      5.71 o
  -2   1   1      570.29      479.80      8.10 o
  -1   1   1      300.40      305.21      4.16 o
   1   1   1       61.56       60.33      1.35 o
   2   1   1        0.43        3.42      0.78 o
   3   1   1      502.51      638.08     11.08 o
   4   1   1        4.18       12.15      2.00 o
   5   1   1       62.00       75.79      5.01 o
   6   1   1       34.31       28.73      3.43 o
   7   1   1        0.06        0.12      1.63 o
   8   1   1       11.97       13.39      3.25 o
   9   1   1       60.59       69.94      9.49 o
  -8   2   1       73.54       82.84      9.93 o
  -7   2   1       21.16       23.73      3.73 o
  -5   2   1      222.81      229.96      9.80 o
  -4   2   1       34.14       27.66      3.18 o
  -3   2   1      143.73      159.72      6.03 o
  -2   2   1      166.22      182.06      5.73 o
  -1   2   1     2368.29     2167.28     30.23 o
   0   2   1        9.31        6.02      0.60 o
   1   2   1    14290.17    16294.60    107.68 o
   2   2   1      843.29      995.81     13.10 o
   3   2   1      279.87      323.62     11.96 o
   4   2   1      360.11      465.09     11.52 o
   5   2   1       81.59       81.47      5.36 o
   6   2   1      299.45      316.67     11.46 o
   7   2   1       32.86       39.81      4.74 o
   8   2   1        4.84        6.36      2.23 o
   9   2   1      109.29      113.41      9.52 o
  -8   3   1       82.58       86.10     11.98 o
  -7   3   1       28.34       22.69      3.63 o
  -6   3   1       39.83       41.90      4.70 o
  -5   3   1       11.40        9.48      2.17 o
  -4   3   1        4.21        2.38      1.30 o
  -2   3   1      100.13       91.65      4.64 o
  -1   3   1      252.13      296.37      6.27 o
   0   3   1      444.32      346.42      6.48 o
   1   3   1     5272.41     5569.22     63.92 o
   2   3   1     2589.74     2985.97     17.70 o
   3   3   1      289.66      321.66      6.96 o
   4   3   1      441.80      506.11     12.73 o
   5   3   1      637.98      789.02     17.27 o
   6   3   1       90.30       88.94      6.28 o
   7   3   1       80.35       83.64      6.68 o
   8   3   1        2.81        4.78      2.66 o
   9   3   1       47.72       46.96      5.64 o
  -7   4   1       15.96       20.65      4.82 o
  -6   4   1        1.74        0.00      1.44 o
  -5   4   1      128.86      135.39      7.43 o
  -4   4   1       37.32       33.72      3.14 o
  -3   4   1       68.64       58.01      4.07 o
  -2   4   1        1.43        1.74      1.33 o
  -1   4   1       15.60       13.47      1.42 o
   0   4   1       26.53       24.56      2.02 o
   1   4   1      102.57       87.68      3.06 o
   2   4   1      288.07      296.90      6.23 o
   3   4   1      183.30      183.23      5.68 o
   4   4   1     1186.52     1337.68     26.50 o
   5   4   1      444.07      514.09     19.27 o
   6   4   1        1.56        3.82      1.83 o
   7   4   1      722.24      730.56     19.99 o
   8   4   1       17.82       20.45      3.90 o
   9   4   1       19.69       15.91      3.31 o
  -7   5   1       38.47       46.26      7.09 o
  -6   5   1        1.42        2.81      1.81 o
  -5   5   1       82.28       86.02      6.10 o
  -4   5   1       24.20       22.62      3.07 o
  -3   5   1        0.43        0.00      1.38 o
  -2   5   1       49.20       55.20      3.24 o
  -1   5   1       46.98       34.19      3.07 o
   0   5   1      433.11      499.32     10.90 o
   1   5   1      466.92      427.19     11.21 o
   2   5   1      195.91      192.87      5.17 o
   3   5   1       54.17       48.76      2.54 o
   4   5   1      176.74      157.38      8.19 o
   5   5   1       95.35      108.25      4.89 o
   6   5   1       10.24        9.50      2.31 o
   7   5   1       36.88       45.47      5.70 o
   8   5   1        1.35        0.00      3.40 o
   9   5   1      112.31       87.38      9.87 o
  -6   6   1      140.03      150.77     10.81 o
  -5   6   1       25.90       24.24      3.75 o
  -4   6   1        0.48        2.04      1.73 o
  -3   6   1        3.44        1.52      1.48 o
  -2   6   1       36.11       43.54      2.64 o
  -1   6   1        0.63        2.65      1.28 o
   0   6   1       47.25       66.48      4.34 o
   1   6   1      133.72      112.20      4.41 o
   2   6   1        1.68        2.61      0.78 o
   3   6   1      231.58      222.34      9.06 o
   4   6   1      285.13      311.84      9.82 o
   5   6   1      394.31      402.71     12.09 o
   6   6   1      351.36      368.50     12.86 o
   7   6   1       27.02       31.67      3.98 o
   8   6   1        3.03        2.47      2.72 o
   9   6   1        3.28        1.28      2.62 o
  -6   7   1        7.79       10.58      3.02 o
  -5   7   1       19.49       23.22      3.85 o
  -4   7   1        2.17        2.48      2.05 o
  -3   7   1        0.02        0.64      1.56 o
  -2   7   1       88.29       78.40      5.48 o
  -1   7   1        0.00        2.33      1.34 o
   0   7   1       86.12      108.09      6.01 o
   1   7   1      529.10      445.08     16.25 o
   2   7   1       23.69       29.78      2.44 o
   3   7   1        5.27        3.62      1.20 o
   4   7   1       60.66       44.74      3.70 o
   5   7   1        5.11        6.04      2.15 o
   6   7   1        0.49        0.23      2.16 o
   7   7   1      340.61      343.55     13.48 o
   8   7   1       97.98      100.93      8.54 o
   9   7   1       23.28       20.40      4.15 o
  -5   8   1       41.78       31.87      4.53 o
  -4   8   1       12.49       10.70      2.53 o
  -3   8   1        0.19        0.00      1.70 o
  -2   8   1       10.48        7.22      1.93 o
  -1   8   1      285.95      268.20     12.08 o
   0   8   1        2.18        6.71      1.98 o
   1   8   1     1058.49     1019.38     34.02 o
   2   8   1      483.74      440.79     22.79 o
   3   8   1       74.88       63.69      5.44 o
   4   8   1       61.05       65.18      5.93 o
   5   8   1      395.54      366.08     20.96 o
   6   8   1        0.67        1.04      1.65 o
   7   8   1      109.14      111.55      7.82 o
   8   8   1        3.23        4.59      2.51 o
   9   8   1        5.25        8.98      3.08 o
  -4   9   1      157.59      164.98      9.13 o
  -3   9   1       23.13       22.52      3.14 o
  -2   9   1       54.25       43.25      4.18 o
  -1   9   1      105.83       95.50      6.78 o
   0   9   1      455.74      454.96     16.82 o
   1   9   1      416.50      485.41     20.57 o
   2   9   1      449.61      467.66     20.18 o
   3   9   1      255.42      267.79     16.35 o
   4   9   1      915.35      950.93     38.12 o
   5   9   1      141.55      129.64      8.61 o
   6   9   1        0.69        0.99      2.16 o
   7   9   1        2.90        0.09      2.46 o
   8   9   1       16.59       14.38      4.17 o
  -3  10   1       16.48       10.87      2.93 o
  -2  10   1        0.01        1.42      1.97 o
  -1  10   1      194.26      191.67     12.59 o
   0  10   1      178.48      182.47     10.04 o
   1  10   1      185.02      212.01     10.11 o
   2  10   1      164.47      174.12     10.86 o
   3  10   1       78.24       81.96      5.49 o
   4  10   1      302.55      323.50     14.39 o
   5  10   1      248.85      258.70     12.73 o
   6  10   1       19.20       19.43      6.83 o
   7  10   1       28.10       40.27      6.71 o
   8  10   1        2.20        0.36      4.02 o
  -2  11   1       12.38       10.04      3.06 o
  -1  11   1        3.14        0.76      2.20 o
   0  11   1        7.20        3.99      2.23 o
   1  11   1      100.44      119.24      8.61 o
   2  11   1        6.85        5.20      3.19 o
   3  11   1      579.61      646.58     23.68 o
   4  11   1       74.73       83.11      7.76 o
   5  11   1        0.00        0.00      2.63 o
   6  11   1        0.23        1.46      3.34 o
   7  11   1        0.38        0.00      3.81 o
  -1  12   1       20.65       24.05      3.75 o
   0  12   1        1.08        3.91      2.35 o
   1  12   1        3.44        3.27      2.43 o
   2  12   1        8.97       14.77      3.03 o
   3  12   1      226.96      255.37     17.76 o
   4  12   1      153.08      164.95     14.71 o
   5  12   1      148.71      165.10     15.01 o
   6  12   1       22.97       18.41      6.41 o
   1  13   1      185.22      222.23     15.59 o
   2  13   1       36.98       32.65      6.44 o
   3  13   1       50.20       45.77      7.60 o
   4  13   1        2.91        0.00      3.47 o
   5  13   1      100.46      109.71     17.03 o
  -5 -12   2       34.90       35.60      7.67 o
  -4 -12   2       30.81       31.22      6.51 o
  -3 -12   2        0.03        0.00      2.57 o
  -2 -12   2        0.19        3.05      3.56 o
  -1 -12   2      176.72      196.31     14.33 o
   0 -12   2       84.86       86.30     10.69 o
  -6 -11   2       32.87       37.59      5.87 o
  -5 -11   2       47.89       45.39      6.15 o
  -4 -11   2       14.11        7.90      3.31 o
  -3 -11   2        1.69        3.52      3.71 o
  -2 -11   2       55.16       56.11      7.58 o
  -1 -11   2        7.10        4.69      2.67 o
   0 -11   2      288.37      333.87     15.19 o
   1 -11   2       75.92       98.35      8.51 o
   2 -11   2        0.01        0.00      3.29 o
  -7 -10   2       74.42       65.57      8.44 o
  -6 -10   2      137.01      132.41     11.36 o
  -5 -10   2      162.28      168.90     13.11 o
  -4 -10   2        1.44        0.00      2.19 o
  -3 -10   2        2.01        3.76      2.31 o
  -2 -10   2        0.31        0.15      1.68 o
  -1 -10   2        0.28        0.00      1.63 o
   0 -10   2      138.91      145.55     11.13 o
   1 -10   2      304.75      341.61     16.58 o
   2 -10   2        0.06        1.54      2.65 o
   3 -10   2       72.39       80.38      9.68 o
  -8  -9   2      117.82      110.34     10.88 o
  -7  -9   2      269.28      314.09     17.69 o
  -6  -9   2      103.28      107.12      9.02 o
  -5  -9   2        0.04        0.00      2.57 o
  -4  -9   2        5.22        5.44      2.70 o
  -3  -9   2       10.09       10.02      2.88 o
  -2  -9   2       59.57       48.07      4.54 o
  -1  -9   2        0.12        0.84      1.73 o
   0  -9   2       86.77       89.25      6.11 o
   1  -9   2      127.97      141.98      7.96 o
   2  -9   2        2.66        6.40      3.41 o
   3  -9   2        1.91        4.01      2.78 o
   4  -9   2        0.02        0.00      2.61 o
  -8  -8   2       17.30        8.12      3.39 o
  -7  -8   2        5.54        4.17      2.93 o
  -6  -8   2      139.53      151.07      9.43 o
  -5  -8   2      179.56      188.50      9.72 o
  -4  -8   2      104.79       87.27      6.75 o
  -3  -8   2       74.14       60.32      5.17 o
  -2  -8   2      157.19      186.61      9.66 o
  -1  -8   2      225.90      230.30     18.75 o
   0  -8   2      270.90      230.28     13.14 o
   1  -8   2      121.45      106.34      6.63 o
   2  -8   2       21.61       18.97      3.08 o
   3  -8   2       41.52       39.88      5.39 o
   4  -8   2        6.13        8.25      2.60 o
   5  -8   2       28.29       35.37      5.82 o
  -8  -7   2       80.63       77.22      8.74 o
  -7  -7   2        0.70        2.10      2.76 o
  -6  -7   2       17.22       16.19      3.63 o
  -5  -7   2       98.28      118.89      9.12 o
  -4  -7   2        4.29        4.92      1.12 o
  -3  -7   2      106.89       94.04     10.98 o
  -2  -7   2        0.99        0.28      1.25 o
  -1  -7   2      242.37      204.89     15.70 o
   0  -7   2        5.49        7.26      1.09 o
   1  -7   2       14.72       14.49      2.32 o
   2  -7   2        6.62        2.82      1.68 o
   3  -7   2      100.28      103.08      7.20 o
   4  -7   2       79.54       69.61      7.19 o
   5  -7   2       20.51       17.12      4.08 o
   6  -7   2       87.33       99.56      9.38 o
  -9  -6   2       50.43       29.80      7.55 o
  -8  -6   2        0.08        0.00      2.28 o
  -7  -6   2      207.34      177.95     12.35 o
  -6  -6   2        0.23        1.81      1.47 o
  -5  -6   2       21.08       20.71      3.17 o
  -4  -6   2       78.59       70.03      7.39 o
  -3  -6   2      157.10      133.24      7.95 o
  -2  -6   2      666.13      656.61     21.35 o
  -1  -6   2       23.88       27.76      2.73 o
   0  -6   2      166.59      137.12      7.29 o
   1  -6   2      182.46      135.33      7.44 o
   2  -6   2        4.88        5.49      1.33 o
   3  -6   2        8.81       10.13      1.92 o
   4  -6   2      120.84      126.23      6.90 o
   5  -6   2        0.10        0.20      2.23 o
   6  -6   2        0.24        0.00      2.18 o
  -9  -5   2       54.22       48.69      6.67 o
  -8  -5   2       30.97       30.17      5.86 o
  -7  -5   2       90.58       91.13      7.48 o
  -6  -5   2       50.78       39.89      4.74 o
  -5  -5   2       45.83       44.16      4.47 o
  -4  -5   2       13.75       21.48      2.82 o
  -3  -5   2       31.65       32.42      3.00 o
  -1  -5   2       98.98      110.36      5.51 o
   0  -5   2      495.25      434.27     21.04 o
   1  -5   2     2504.79     2513.30     43.18 o
   3  -5   2       96.41       98.58      5.45 o
   4  -5   2       71.90       72.10      5.13 o
   5  -5   2        6.21        5.22      2.35 o
   6  -5   2        2.19        0.00      2.36 o
   7  -5   2        1.23        5.48      3.18 o
  -9  -4   2       28.75       22.89      4.97 o
  -8  -4   2       66.16       66.06      7.53 o
  -7  -4   2       36.45       32.90      5.01 o
  -6  -4   2        4.72        2.56      2.08 o
  -5  -4   2      183.70      175.13     12.38 o
  -4  -4   2      841.96      983.52     21.40 o
  -3  -4   2       37.51       36.92      3.05 o
  -2  -4   2      415.63      350.68     13.97 o
  -1  -4   2      105.61      108.82      6.14 o
   1  -4   2     2985.13     2945.56     37.41 o
   2  -4   2       16.56        9.76      1.66 o
   3  -4   2      763.81      852.84     15.05 o
   4  -4   2       26.08       27.41      3.15 o
   5  -4   2       21.17       20.52      2.86 o
   6  -4   2       56.01       41.61      4.94 o
   7  -4   2       68.84       95.16      8.95 o
  -9  -3   2        0.02        2.74      3.02 o
  -8  -3   2       46.60       35.33      5.65 o
  -7  -3   2        7.19        9.14      2.85 o
  -6  -3   2      353.94      302.95     13.41 o
  -5  -3   2       35.18       45.47      3.64 o
  -4  -3   2       94.15       91.62      3.73 o
  -3  -3   2     1207.26     1105.21     24.52 o
  -2  -3   2      483.10      447.75     10.73 o
  -1  -3   2      301.68      255.96      8.35 o
   0  -3   2      348.82      396.41      5.60 o
   1  -3   2       83.95       75.02      3.13 o
   2  -3   2      211.22      263.55      5.83 o
   3  -3   2      325.35      360.42      9.13 o
   4  -3   2      105.63      110.03      5.53 o
   5  -3   2      261.76      257.90      9.87 o
   6  -3   2       37.96       35.84      4.92 o
   7  -3   2       86.07       96.21      9.89 o
   8  -3   2       11.63       10.51      3.54 o
  -9  -2   2       15.93        8.68      2.81 o
  -8  -2   2       35.88       37.90      6.01 o
  -7  -2   2        2.40        1.40      2.19 o
  -6  -2   2      289.13      297.16     10.56 o
  -5  -2   2      148.14      159.97      7.61 o
  -4  -2   2      242.72      311.19      8.66 o
  -3  -2   2       31.28       28.01      1.86 o
  -2  -2   2       27.64       25.10      1.27 o
  -1  -2   2      177.11      152.26      4.11 o
   0  -2   2     1541.64     1391.79     17.74 o
   1  -2   2     6669.09     6030.27     44.05 o
   2  -2   2     1618.03     1525.94     35.93 o
   3  -2   2       20.19       29.93      1.86 o
   4  -2   2        0.60        0.77      0.99 o
   5  -2   2      242.93      231.73      8.70 o
   6  -2   2       40.22       50.23      4.12 o
   7  -2   2       95.52      138.03     11.59 o
   8  -2   2       65.99       79.86      9.60 o
  -9  -1   2       23.79       25.02      4.97 o
  -8  -1   2       16.27        7.40      3.24 o
  -7  -1   2      398.88      402.84     13.56 o
  -6  -1   2       56.09       70.45      5.31 o
  -5  -1   2       35.32       26.30      3.32 o
  -4  -1   2      217.84      246.23      8.46 o
  -3  -1   2      661.06      719.95     11.55 o
  -2  -1   2     5160.90     4795.15     35.02 o
  -1  -1   2      804.31      719.11      8.65 o
   0  -1   2     1503.54     1262.39     13.82 o
   1  -1   2     5432.87     5130.01     35.96 o
   2  -1   2      909.33     1036.65     14.88 o
   3  -1   2     1249.60     1441.11     37.08 o
   4  -1   2       39.96       32.60      2.64 o
   5  -1   2       14.64       19.61      2.22 o
   6  -1   2       37.75       40.69      3.53 o
   7  -1   2       21.02       37.85      6.42 o
   8  -1   2       38.57       33.35      6.48 o
  -8   0   2       21.11       17.36      4.02 o
  -7   0   2      208.98      218.94      9.09 o
  -6   0   2       40.12       27.59      3.58 o
  -5   0   2      300.09      306.14     10.77 o
  -4   0   2      130.35      107.52      4.79 o
  -3   0   2      114.84      143.55      5.83 o
  -2   0   2     2796.49     2745.02     20.47 o
  -1   0   2     2876.74     2659.43     23.36 o
   0   0   2      354.96      297.44      4.47 o
   1   0   2      901.04      888.48     16.95 o
   2   0   2      597.53      581.94     17.06 o
   3   0   2      139.29      203.82      6.74 o
   4   0   2      193.94      185.47      5.68 o
   5   0   2      617.52      603.83     22.57 o
   6   0   2        2.35        6.35      1.64 o
   7   0   2       63.67       56.54      4.28 o
   8   0   2       14.77       18.24      4.64 o
   9   0   2        0.03        2.41      3.44 o
  -8   1   2        2.49        2.91      2.68 o
  -7   1   2      256.63      268.66     12.46 o
  -6   1   2        3.48        3.43      2.15 o
  -5   1   2       23.60       20.90      4.23 o
  -4   1   2      137.56      120.31      5.54 o
  -3   1   2      780.98      734.75     12.04 o
  -2   1   2     2009.53     1924.44     22.32 o
  -1   1   2    12002.90    11569.60    160.42 o
   0   1   2      493.05      536.39      7.62 o
   1   1   2     1329.08     1418.13     13.23 o
   2   1   2      403.47      444.43      8.17 o
   3   1   2      824.42      912.26     12.38 o
   5   1   2      567.30      645.35     16.69 o
   6   1   2      320.03      355.43     15.89 o
   7   1   2       10.17        8.91      2.99 o
   8   1   2      111.89      123.68      8.93 o
   9   1   2       11.04       14.44      5.20 o
  -8   2   2       22.03       20.47      3.44 o
  -7   2   2       97.23      107.44      7.86 o
  -6   2   2      124.28      113.12      7.69 o
  -5   2   2        4.12        2.71      1.50 o
  -4   2   2      166.32      161.02      7.59 o
  -3   2   2      111.42      128.88      5.96 o
  -2   2   2       19.95       13.53      1.94 o
  -1   2   2       45.03       58.67      3.10 o
   0   2   2     5722.29     5977.80     51.70 o
   1   2   2     8834.13     9955.36     67.75 o
   2   2   2      621.06      708.61      9.03 o
   3   2   2      475.98      559.69     10.51 o
   4   2   2       33.35       43.57      3.62 o
   5   2   2       48.52       49.44      4.16 o
   6   2   2        1.14        5.24      1.93 o
   7   2   2      181.94      179.64      9.24 o
   8   2   2        0.10        0.24      2.93 o
   9   2   2       18.02       23.45      5.62 o
  -8   3   2       27.70       11.98      4.09 o
  -7   3   2       28.57       30.60      4.38 o
  -6   3   2        0.23        0.36      2.16 o
  -5   3   2       83.78       88.40      6.55 o
  -4   3   2       87.51       89.33      6.02 o
  -3   3   2       61.36       43.58      3.45 o
  -2   3   2       77.09       76.07      4.41 o
  -1   3   2        0.42        1.85      0.72 o
   0   3   2     7222.30     7026.27     57.18 o
   1   3   2    11536.84    12655.85    126.81 o
   3   3   2      385.48      464.19      9.34 o
   4   3   2        1.26        2.31      1.08 o
   5   3   2      361.81      436.38     12.92 o
   6   3   2       20.94       32.01      3.86 o
   7   3   2      518.74      562.63     16.89 o
   8   3   2       23.31       18.95      3.56 o
   9   3   2       19.95       23.31      4.50 o
  -7   4   2      231.00      264.03     12.16 o
  -6   4   2       73.41       77.06      6.11 o
  -5   4   2       69.09       67.72      5.50 o
  -4   4   2        0.20        0.00      1.48 o
  -3   4   2      714.90      725.17     15.05 o
  -2   4   2        0.14        1.46      1.03 o
  -1   4   2      395.04      384.14      9.95 o
   1   4   2      870.97     1044.61     13.14 o
   2   4   2      232.58      263.20      6.45 o
   3   4   2      458.83      533.61     10.56 o
   4   4   2      167.15      202.16      6.66 o
   5   4   2       94.66      103.01      5.84 o
   6   4   2       88.46       92.08      6.51 o
   7   4   2      182.82      200.13     10.51 o
   8   4   2      169.56      190.94     10.96 o
   9   4   2       55.01       57.66      6.43 o
  -7   5   2       26.14       27.42      6.09 o
  -6   5   2       18.92       22.53      3.47 o
  -5   5   2       35.80       32.62      3.86 o
  -4   5   2        0.07        0.00      1.38 o
  -3   5   2       15.99       11.95      2.01 o
  -2   5   2      265.45      271.91      8.89 o
  -1   5   2      323.88      272.01     11.47 o
   0   5   2       45.54       58.56      2.58 o
   1   5   2      100.84       70.28      2.90 o
   2   5   2      982.37     1086.24     12.76 o
   3   5   2        9.10       16.51      1.93 o
   4   5   2        2.36        6.57      1.38 o
   5   5   2      311.57      308.64     10.97 o
   6   5   2        6.02        4.29      2.07 o
   7   5   2      116.66      111.67      8.00 o
   8   5   2      365.25      379.45     15.75 o
   9   5   2       57.05       53.52      6.11 o
  -6   6   2       72.42       70.55      6.31 o
  -5   6   2       15.02       16.50      3.15 o
  -4   6   2      464.23      498.12     13.50 o
  -3   6   2       36.35       40.82      3.45 o
  -2   6   2      753.80      732.55     20.15 o
  -1   6   2      145.71      121.58     11.93 o
   1   6   2       26.79       19.95      1.71 o
   2   6   2        1.69        7.89      1.14 o
   3   6   2       53.17       63.85      3.73 o
   4   6   2        8.94       13.13      1.92 o
   5   6   2        0.78        7.07      1.52 o
   6   6   2       52.88       53.59      4.43 o
   7   6   2       25.38       19.70      5.81 o
   8   6   2      294.94      286.99     15.34 o
   9   6   2       37.35       37.79      6.00 o
  -6   7   2       13.85       14.34      3.74 o
  -5   7   2        3.60        4.13      1.98 o
  -4   7   2       98.45      105.32      6.94 o
  -3   7   2       72.73       77.60      5.48 o
  -2   7   2        0.14        0.92      1.08 o
  -1   7   2      427.98      446.02     16.68 o
   0   7   2      274.40      295.50     10.37 o
   1   7   2        8.12        5.03      0.85 o
   2   7   2        2.44        4.70      1.30 o
   3   7   2       96.57      129.45      5.11 o
   4   7   2       11.17        9.89      1.70 o
   5   7   2      960.29      908.57     35.35 o
   6   7   2        0.17        0.00      1.28 o
   7   7   2       72.45       79.34      6.66 o
   8   7   2       50.99       55.08      6.45 o
   9   7   2       46.64       40.08      6.06 o
  -5   8   2       55.07       60.08      6.78 o
  -4   8   2      102.07      101.08      7.15 o
  -3   8   2      108.17       95.41      6.35 o
  -2   8   2      105.60       99.28      7.30 o
  -1   8   2       45.78       49.00      4.96 o
   0   8   2      101.02       96.31      5.78 o
   1   8   2      256.85      241.89     13.39 o
   2   8   2      118.00       86.96      4.59 o
   3   8   2      141.21      157.49      9.88 o
   4   8   2        7.77        5.52      1.23 o
   5   8   2       29.59       28.62      3.33 o
   6   8   2      521.53      533.59     15.55 o
   7   8   2       43.42       45.51      4.43 o
   8   8   2        0.35        0.00      2.51 o
   9   8   2        0.01        1.26      2.73 o
  -4   9   2       34.03       39.41      5.89 o
  -3   9   2        3.82        0.00      1.95 o
  -2   9   2       71.60       65.83      6.25 o
  -1   9   2      162.94      172.44      9.80 o
   0   9   2      516.36      538.78     21.17 o
   1   9   2       29.17       17.08      2.58 o
   2   9   2      156.38      148.93      6.80 o
   3   9   2      529.22      577.12     15.83 o
   4   9   2       91.27       90.10      5.91 o
   5   9   2       44.16       43.70      5.18 o
   6   9   2       20.07       27.05      4.27 o
   7   9   2       72.55       65.51      6.80 o
   8   9   2        0.33        4.51      2.82 o
  -3  10   2       11.08        8.66      2.63 o
  -2  10   2       84.80       87.77      7.81 o
  -1  10   2       31.78       36.19      5.27 o
   0  10   2       10.50        8.22      2.63 o
   1  10   2        8.79        7.40      1.92 o
   2  10   2      189.05      193.61     11.27 o
   3  10   2      299.69      300.25     11.79 o
   4  10   2        0.09        3.81      2.08 o
   5  10   2      506.17      549.89     22.62 o
   6  10   2       38.19       27.74      4.54 o
   7  10   2        1.26        5.54      2.85 o
   8  10   2       17.54       10.85      3.43 o
  -2  11   2        9.18        5.74      2.72 o
  -1  11   2        3.17        4.21      2.25 o
   0  11   2        4.80        7.40      3.33 o
   1  11   2        2.90        3.65      1.94 o
   2  11   2        1.80        3.02      2.09 o
   3  11   2       14.35       15.29      3.42 o
   4  11   2      111.91      105.22      9.31 o
   5  11   2      163.89      160.63     12.03 o
   6  11   2       23.98       15.36      4.26 o
   7  11   2       27.32       27.94      5.36 o
  -1  12   2       23.34       24.89      4.54 o
   0  12   2       72.25       79.95      8.43 o
   1  12   2       24.33       17.42      4.12 o
   2  12   2        6.01        9.42      3.16 o
   3  12   2       88.77      106.46      9.94 o
   4  12   2       31.67       26.43      5.94 o
   5  12   2      148.60      174.72     15.15 o
   6  12   2       57.05       47.06      8.03 o
   1  13   2        6.84        7.98      4.79 o
   2  13   2       11.14        3.70      2.74 o
   3  13   2       29.49       24.62      5.92 o
   4  13   2       41.61       35.94      7.19 o
   5  13   2        0.22        4.09      5.09 o
  -5 -12   3        0.83        0.00      4.23 o
  -4 -12   3        8.24        0.00      3.42 o
  -3 -12   3       26.50       25.72      5.35 o
  -2 -12   3       36.62       57.28      7.86 o
  -1 -12   3       55.87       59.18      8.18 o
   0 -12   3       42.95       52.48      7.62 o
  -6 -11   3      237.57      276.90     20.36 o
  -5 -11   3      271.27      292.65     23.92 o
  -4 -11   3        0.01        0.00      3.37 o
  -3 -11   3       23.08       28.23      5.46 o
  -2 -11   3       67.30       86.19      9.22 o
  -1 -11   3       52.01       61.73      7.87 o
   0 -11   3        5.83       10.79      4.31 o
   1 -11   3        7.82        7.34      4.22 o
   2 -11   3       33.10       29.34      6.05 o
  -7 -10   3        0.45        2.27      3.15 o
  -6 -10   3      394.10      457.36     21.09 o
  -5 -10   3       85.30       87.81      9.31 o
  -4 -10   3       26.79       33.25      5.71 o
  -3 -10   3        1.49        0.00      2.46 o
  -2 -10   3        0.00        2.58      2.84 o
  -1 -10   3        2.24        2.46      1.74 o
   0 -10   3        0.61        0.00      3.21 o
   1 -10   3      106.50       92.16      7.87 o
   2 -10   3        6.55        0.46      3.32 o
   3 -10   3        6.62        8.83      4.16 o
  -8  -9   3       37.85       29.84      5.69 o
  -7  -9   3        6.80       15.68      7.46 o
  -6  -9   3        0.58        0.00      2.79 o
  -5  -9   3        1.78        1.45      2.87 o
  -4  -9   3       11.59       10.98      3.42 o
  -3  -9   3        1.03        4.82      2.68 o
  -2  -9   3       40.33       32.80      3.58 o
  -1  -9   3       28.70       33.56      3.82 o
   0  -9   3       41.53       47.18      5.10 o
   1  -9   3        7.87        6.11      2.00 o
   2  -9   3       35.98       46.46      5.40 o
   3  -9   3        8.76       11.32      3.35 o
   4  -9   3        6.06        2.09      3.43 o
  -8  -8   3        0.98        0.00      4.48 o
  -7  -8   3      117.81      117.85     11.70 o
  -6  -8   3       80.11       93.39      8.69 o
  -5  -8   3        0.04        0.00      2.67 o
  -4  -8   3       21.43       27.73      4.64 o
  -3  -8   3       83.55       82.19      7.86 o
  -2  -8   3       52.66       55.96      5.24 o
  -1  -8   3      124.87      137.03      7.97 o
   0  -8   3       15.04       13.08      2.40 o
   1  -8   3       53.48       59.05      4.95 o
   2  -8   3      326.26      347.15     16.43 o
   3  -8   3        4.65        4.76      2.13 o
   4  -8   3        7.03        5.24      2.67 o
   5  -8   3        0.00        1.62      4.62 o
  -8  -7   3       19.32       20.35      4.64 o
  -7  -7   3        0.83        1.58      2.53 o
  -6  -7   3       27.16       24.96      3.65 o
  -5  -7   3        6.21        3.92      1.82 o
  -4  -7   3      375.44      393.54     17.42 o
  -3  -7   3      227.21      225.71     14.48 o
  -2  -7   3       90.47       62.76      4.30 o
  -1  -7   3        1.79        2.26      0.86 o
   0  -7   3       47.58       33.74      2.69 o
   1  -7   3        3.01        1.61      1.29 o
   2  -7   3      180.94      188.25      8.55 o
   3  -7   3      274.27      280.79     12.13 o
   4  -7   3       38.11       40.97      5.82 o
   5  -7   3        5.64        1.80      2.82 o
  -8  -6   3        1.16        0.00      3.71 o
  -7  -6   3      111.62      103.33      8.91 o
  -6  -6   3      211.43      204.24      9.86 o
  -5  -6   3        0.07        0.46      1.49 o
  -4  -6   3      313.92      370.34     12.28 o
  -3  -6   3       87.60       81.17      8.99 o
  -2  -6   3      810.21     1032.07     23.38 o
  -1  -6   3        6.65        1.81      1.37 o
   0  -6   3      265.41      265.76      9.63 o
   1  -6   3      326.65      304.33     11.18 o
   2  -6   3       80.30       80.62      4.44 o
   3  -6   3      138.53      151.83      7.76 o
   4  -6   3      301.44      287.41     13.70 o
   5  -6   3        7.83        9.75      3.11 o
   6  -6   3        2.91        6.97      3.29 o
  -9  -5   3        1.10        0.00      4.04 o
  -8  -5   3       10.10        8.92      3.73 o
  -7  -5   3       57.77       36.72      6.69 o
  -6  -5   3        5.47        3.41      1.91 o
  -5  -5   3      112.65      101.59      5.97 o
  -4  -5   3       20.00       11.36      1.43 o
  -3  -5   3      922.77      954.66     32.64 o
  -2  -5   3      259.57      318.33     19.67 o
  -1  -5   3       80.44       78.23      3.59 o
   0  -5   3     1516.46     1482.60     25.77 o
   1  -5   3     1334.01     1427.65     19.61 o
   2  -5   3      220.89      190.95      6.45 o
   3  -5   3       14.33       12.69      2.38 o
   4  -5   3       89.73       91.52      5.45 o
   5  -5   3        7.71        7.06      2.38 o
   6  -5   3        1.73        4.69      2.74 o
   7  -5   3        7.00        4.84      3.77 o
  -9  -4   3       25.78       16.59      4.21 o
  -8  -4   3       23.44       11.80      3.95 o
  -7  -4   3        4.98        7.22      2.46 o
  -6  -4   3      180.21      147.58      9.50 o
  -5  -4   3       97.36       82.77      4.49 o
  -4  -4   3       45.15       57.83      2.85 o
  -3  -4   3       48.97       53.09      2.55 o
  -2  -4   3      562.62      606.87     16.61 o
  -1  -4   3      630.33      691.63     33.27 o
   0  -4   3       13.65       12.10      1.32 o
   1  -4   3     1860.47     1811.94     27.79 o
   2  -4   3      500.93      521.45      9.92 o
   3  -4   3      250.60      275.30      9.90 o
   4  -4   3       62.24       56.91      4.17 o
   5  -4   3       86.60       66.22      5.71 o
   6  -4   3        1.32        0.79      2.54 o
   7  -4   3        1.87        2.82      2.21 o
  -9  -3   3        4.99        6.98      3.58 o
  -8  -3   3       39.57       35.53      5.46 o
  -7  -3   3        1.11        0.00      2.29 o
  -5  -3   3        4.39        7.11      1.33 o
  -4  -3   3      862.57      862.44     14.77 o
  -3  -3   3      669.34      659.54     23.27 o
  -2  -3   3        0.00        1.80      1.19 o
  -1  -3   3      483.59      520.50     12.03 o
   0  -3   3      238.90      251.89      5.23 o
   1  -3   3      853.20      765.57     14.72 o
   2  -3   3      343.43      380.41      8.72 o
   3  -3   3       54.65       45.95      2.24 o
   4  -3   3      252.90      223.65     11.80 o
   5  -3   3      461.71      405.61     22.18 o
   6  -3   3      120.95      116.44      7.94 o
   7  -3   3        0.63        1.86      2.58 o
   8  -3   3        6.64       11.40      4.01 o
  -9  -2   3       13.19       14.80      4.20 o
  -8  -2   3        9.98        3.55      4.40 o
  -7  -2   3      137.03      114.49      7.93 o
  -6  -2   3      818.92      740.73     22.69 o
  -5  -2   3      369.68      348.72     11.06 o
  -4  -2   3      228.37      235.24      6.77 o
  -2  -2   3      233.77      180.67      7.76 o
  -1  -2   3       64.70       57.43      2.86 o
   0  -2   3     4803.01     4032.15     47.55 o
   2  -2   3        9.76        5.70      0.88 o
   3  -2   3       18.21       32.88      4.70 o
   4  -2   3       99.75       77.33      7.58 o
   5  -2   3        1.29        0.45      1.08 o
   6  -2   3      293.38      279.04     12.96 o
   7  -2   3       55.95       57.56      7.70 o
   8  -2   3       33.05       50.20     12.06 o
  -8  -1   3        2.20        2.44      2.09 o
  -7  -1   3      422.85      409.27     13.95 o
  -6  -1   3      155.36      149.41      7.80 o
  -5  -1   3     1286.12     1163.81     26.22 o
  -4  -1   3     1067.66     1156.57     22.78 o
  -2  -1   3       92.25       64.14      3.36 o
  -1  -1   3       93.01       83.90      3.29 o
   0  -1   3      207.43      186.98      3.59 o
   1  -1   3       17.82       17.89      1.10 o
   2  -1   3      401.53      504.36     15.15 o
   3  -1   3      525.82      634.20     15.69 o
   4  -1   3      120.17       81.88      6.02 o
   5  -1   3       19.69       17.03      1.92 o
   6  -1   3       41.81       38.40      3.31 o
   7  -1   3        0.41        0.00      7.68 o
   8  -1   3       61.08       73.69      9.33 o
  -8   0   3      126.60      131.99      8.71 o
  -7   0   3       48.74       55.49      5.09 o
  -6   0   3        0.33        6.08      2.21 o
  -5   0   3       53.82       52.83      3.94 o
  -4   0   3      902.86      753.31     18.31 o
  -3   0   3      201.19      189.12      6.94 o
  -2   0   3      294.01      245.52      8.45 o
  -1   0   3        0.01        4.31      0.95 o
   0   0   3     1765.76     1649.94     29.55 o
   1   0   3      688.67      628.81      8.36 o
   2   0   3     2577.17     2757.04     45.19 o
   3   0   3      162.51      164.75     11.75 o
   4   0   3     1019.03     1056.93     47.73 o
   5   0   3        0.35        2.54      1.22 o
   6   0   3      268.95      274.89     15.65 o
   7   0   3      117.56      127.29     11.10 o
   8   0   3        3.81       10.28      3.33 o
   9   0   3        1.66        0.73      4.23 o
  -8   1   3       47.20       48.65      5.55 o
  -7   1   3       85.71       84.07      7.18 o
  -6   1   3     1254.77     1286.95     43.53 o
  -5   1   3      855.78      932.54     26.42 o
  -4   1   3      611.81      643.09     13.17 o
  -3   1   3     1012.38      949.04     19.83 o
  -2   1   3      654.41      665.37     10.69 o
  -1   1   3      258.28      267.32      6.95 o
   0   1   3     3578.97     3195.86     47.66 o
   1   1   3       28.51       25.50      1.33 o
   2   1   3       74.59       79.46      2.86 o
   3   1   3     1997.13     2101.32     37.63 o
   4   1   3      756.57      983.18     18.97 o
   5   1   3        7.84       11.49      2.07 o
   6   1   3       67.77       83.25      6.21 o
   7   1   3      122.30      122.89      7.35 o
   8   1   3      100.19      101.69     10.73 o
   9   1   3       90.24       76.58     10.98 o
  -8   2   3       45.34       51.22      5.97 o
  -7   2   3      165.80      184.15     10.84 o
  -6   2   3      150.18      160.01     10.36 o
  -5   2   3       35.61       44.72      4.59 o
  -4   2   3       54.79       63.27      4.88 o
  -3   2   3      112.24      104.95      5.21 o
  -2   2   3      395.83      343.21      8.57 o
  -1   2   3       22.67       23.45      2.31 o
   0   2   3      669.12      544.11      8.07 o
   1   2   3     1224.96     1398.27     12.59 o
   2   2   3      223.26      228.67      5.64 o
   3   2   3      854.71     1073.04     20.77 o
   5   2   3      633.65      696.50     15.39 o
   6   2   3       24.98       24.13      2.50 o
   7   2   3       70.90       82.84      6.28 o
   8   2   3        1.68        0.62      1.53 o
   9   2   3        0.51        0.00      2.88 o
  -8   3   3        1.08        1.92      3.55 o
  -7   3   3       68.86       70.23      7.02 o
  -6   3   3      311.97      320.67     13.76 o
  -5   3   3      618.24      643.27     17.79 o
  -4   3   3       21.27       19.78      2.85 o
  -3   3   3       73.86       85.41      4.91 o
  -2   3   3       70.61       76.34      4.30 o
   0   3   3      459.23      434.97      8.28 o
   1   3   3      721.20      841.57      9.88 o
   2   3   3    10757.77    11857.66     46.73 o
   3   3   3        3.44        7.14      1.41 o
   4   3   3        0.92        1.41      1.26 o
   5   3   3       87.14       92.25      5.48 o
   6   3   3       13.34       10.22      2.21 o
   7   3   3        9.46       14.48      3.77 o
   8   3   3        2.15        2.53      1.58 o
   9   3   3        5.23        0.00      3.62 o
  -7   4   3      186.93      197.70     11.27 o
  -6   4   3       21.75       16.23      3.14 o
  -5   4   3      191.63      220.10      9.98 o
  -4   4   3      375.05      415.16     11.82 o
  -3   4   3      447.95      449.68     11.88 o
  -2   4   3       22.83       19.15      2.48 o
  -1   4   3       44.85       31.62      3.00 o
   0   4   3     1856.35     1577.28     20.94 o
   1   4   3      333.62      328.83      7.38 o
   2   4   3      410.62      463.32      8.57 o
   3   4   3      772.47      939.59     12.78 o
   4   4   3      351.57      368.71      9.79 o
   5   4   3      723.97      825.14     16.87 o
   6   4   3        4.89        4.56      2.09 o
   7   4   3       17.80       15.71      3.26 o
   8   4   3       35.43       27.43      4.03 o
   9   4   3       12.27       15.46      3.47 o
  -7   5   3       77.05       78.96      7.74 o
  -6   5   3        0.77        0.00      1.87 o
  -5   5   3        0.91        0.02      1.58 o
  -4   5   3      156.67      154.75      7.62 o
  -3   5   3       72.69       72.34      5.10 o
  -1   5   3       56.46       43.19      3.94 o
   0   5   3       34.17       32.95      2.19 o
   1   5   3     4790.18     4987.50     47.13 o
   2   5   3     2812.79     3272.77     29.15 o
   3   5   3     1263.89     1627.15     18.21 o
   4   5   3      268.50      333.71      9.62 o
   5   5   3      320.13      347.00      9.88 o
   6   5   3       62.99       70.49      5.47 o
   7   5   3       32.54       27.47      4.11 o
   8   5   3        7.71       10.01      2.90 o
   9   5   3       51.11       53.23      6.14 o
  -6   6   3        0.30        0.00      2.18 o
  -5   6   3       26.89       22.23      2.97 o
  -4   6   3      184.98      198.99      9.11 o
  -3   6   3       41.29       48.76      4.53 o
  -2   6   3        2.18        2.98      1.59 o
  -1   6   3       72.63       60.66      3.95 o
   0   6   3      302.11      290.63      9.74 o
   1   6   3       48.72       60.60      3.64 o
   2   6   3      919.62     1121.34     16.42 o
   4   6   3      241.23      305.51      9.06 o
   5   6   3        5.55        9.61      1.69 o
   6   6   3      369.60      397.27     13.32 o
   7   6   3       40.25       24.49      3.99 o
   8   6   3        2.64        3.57      3.96 o
   9   6   3      344.32      327.81     17.14 o
  -6   7   3        8.45        9.23      2.85 o
  -5   7   3        2.35        3.59      2.42 o
  -4   7   3        4.27       10.11      2.47 o
  -3   7   3      119.65      123.49      8.32 o
  -2   7   3       54.19       46.82      4.97 o
  -1   7   3      337.15      300.42     12.06 o
   0   7   3      608.20      574.66     16.99 o
   2   7   3       60.68       71.89      4.38 o
   3   7   3      565.02      593.46     11.60 o
   4   7   3       72.07       77.64      4.66 o
   5   7   3      323.40      325.24     10.03 o
   6   7   3      190.21      235.99      8.49 o
   7   7   3       22.38       19.65      3.34 o
   8   7   3       11.34       15.79      3.48 o
   9   7   3       41.90       38.42      5.66 o
  -5   8   3       71.87       85.84      8.91 o
  -4   8   3        7.95       15.68      4.06 o
  -3   8   3       23.18       19.52      3.46 o
  -2   8   3       56.58       65.26      6.22 o
  -1   8   3        8.19        5.56      1.71 o
   0   8   3       26.47       24.05      3.15 o
   1   8   3        4.64        3.28      1.15 o
   2   8   3       12.82       16.54      1.88 o
   4   8   3      221.42      189.38      7.28 o
   5   8   3      142.26      171.96      7.30 o
   6   8   3      730.03      764.96     24.72 o
   7   8   3        1.97        3.44      1.98 o
   8   8   3        3.17        2.03      2.81 o
   9   8   3       45.36       37.84      5.97 o
  -4   9   3        3.88        5.60      2.92 o
  -3   9   3        9.19       10.76      3.31 o
  -2   9   3       85.76       88.48      7.71 o
  -1   9   3      132.05      134.45      8.63 o
   0   9   3      582.64      551.25     16.50 o
   1   9   3      156.51      127.30      6.60 o
   2   9   3      570.04      563.30     14.36 o
   4   9   3        1.27        3.42      1.59 o
   5   9   3       10.40       11.16      2.70 o
   6   9   3       44.80       46.32      5.45 o
   7   9   3       10.97        8.03      2.88 o
   8   9   3        3.74        0.00      4.14 o
  -3  10   3        1.70        5.13      3.10 o
  -2  10   3       77.56       78.07      7.66 o
  -1  10   3      166.05      177.94      9.44 o
   0  10   3      457.96      510.74     27.44 o
   1  10   3       64.61       71.00      6.49 o
   2  10   3      316.18      335.39     16.18 o
   3  10   3      338.34      343.43     12.33 o
   4  10   3       97.63       89.05      6.36 o
   5  10   3      210.47      235.53     12.33 o
   6  10   3        0.08        0.00      2.82 o
   7  10   3       64.55       57.67      7.85 o
   8  10   3       87.90       63.18      8.38 o
  -2  11   3        1.23        0.11      2.93 o
  -1  11   3        0.01        1.58      2.04 o
   0  11   3       40.68       48.04      6.50 o
   1  11   3      188.81      184.23     11.99 o
   2  11   3       32.97       35.29      4.60 o
   3  11   3        5.69        2.37      1.92 o
   4  11   3       50.67       47.66      5.82 o
   5  11   3       50.82       69.06      7.78 o
   6  11   3      181.32      164.92     12.57 o
   7  11   3       12.51       12.38      3.50 o
  -1  12   3        4.88        0.00      2.91 o
   0  12   3       98.86      100.75     10.71 o
   1  12   3        1.04        4.07      4.07 o
   2  12   3        6.30        4.41      2.72 o
   3  12   3       27.65       24.18      4.81 o
   4  12   3       58.76       65.92      7.97 o
   5  12   3        3.89        0.00      4.09 o
   1  13   3        1.02        0.00      2.52 o
   2  13   3        0.28        1.03      2.86 o
   3  13   3       42.31       50.37      7.29 o
   4  13   3      101.86      102.30     11.73 o
   5  13   3        7.42        8.63      5.13 o
  -4 -12   4        6.17        4.36      3.33 o
  -3 -12   4       30.61       31.90      6.09 o
  -2 -12   4       55.52       76.74      9.32 o
  -1 -12   4        4.97        3.61      3.93 o
  -6 -11   4       32.53       26.02      6.36 o
  -5 -11   4        0.97        0.00      3.58 o
  -4 -11   4        3.38        3.31      3.84 o
  -3 -11   4       37.34       33.51      5.79 o
  -2 -11   4        4.41        5.85      3.33 o
  -1 -11   4        1.79        0.00      2.90 o
   0 -11   4      145.40      161.65     14.79 o
   1 -11   4       61.01       65.12     11.09 o
  -7 -10   4      113.94      131.62     13.30 o
  -6 -10   4      339.99      371.07     23.34 o
  -5 -10   4       10.71       13.87      4.14 o
  -4 -10   4       12.85       15.32      4.89 o
  -3 -10   4       16.32       13.77      3.65 o
  -2 -10   4       64.63       68.76      7.90 o
  -1 -10   4        1.39        0.76      2.73 o
   0 -10   4       49.44       43.77      6.25 o
   1 -10   4        2.01        1.31      2.13 o
   2 -10   4       28.73       32.49      6.42 o
   3 -10   4       57.99       55.31      9.95 o
  -7  -9   4       28.83       23.84      5.92 o
  -6  -9   4       11.52       12.44      3.75 o
  -5  -9   4        7.21        7.52      3.30 o
  -4  -9   4       91.61      105.75      9.75 o
  -3  -9   4       55.22       76.13      8.22 o
  -2  -9   4       69.63       55.20      6.81 o
  -1  -9   4        4.63        3.12      1.84 o
   0  -9   4      152.38      162.47      9.42 o
   1  -9   4      196.34      202.02      9.56 o
   2  -9   4        0.03        0.00      3.24 o
   3  -9   4      148.66      149.31     10.99 o
   4  -9   4       34.08       25.81      4.89 o
  -8  -8   4       34.51       33.69      6.54 o
  -7  -8   4      181.36      171.91     14.19 o
  -6  -8   4       40.66       49.36      6.19 o
  -5  -8   4       22.86       21.49      4.75 o
  -4  -8   4       38.84       43.21      5.82 o
  -3  -8   4        0.21        0.00      1.99 o
  -2  -8   4        2.86        1.90      0.89 o
  -1  -8   4      196.64      233.50      9.06 o
   0  -8   4      105.13      104.45      6.22 o
   1  -8   4      147.55      175.75      8.50 o
   2  -8   4        0.18        2.19      1.91 o
   3  -8   4      116.38      107.45      8.94 o
   4  -8   4       14.58       27.43      5.09 o
   5  -8   4        5.50        2.99      3.23 o
  -8  -7   4       40.60       36.19      5.97 o
  -7  -7   4        2.32        0.96      2.48 o
  -6  -7   4       12.38       12.02      3.17 o
  -5  -7   4        9.66       10.32      2.27 o
  -4  -7   4       56.66       58.04      5.13 o
  -3  -7   4        9.50        8.30      1.59 o
  -2  -7   4        7.83        6.65      1.14 o
  -1  -7   4       51.58       52.19      4.03 o
   0  -7   4       39.39       27.48      3.09 o
   1  -7   4      205.06      208.01      7.11 o
   2  -7   4      811.84      827.88     18.76 o
   3  -7   4      283.22      279.23     15.93 o
   4  -7   4        3.14        1.17      2.27 o
   5  -7   4       35.81       45.83      6.33 o
  -8  -6   4       24.18       19.91      4.99 o
  -7  -6   4      276.43      271.06     16.00 o
  -6  -6   4      146.93      157.37     10.42 o
  -5  -6   4       24.66       26.30      3.65 o
  -4  -6   4        2.42        1.32      1.70 o
  -3  -6   4        0.04        0.43      0.81 o
  -2  -6   4       57.19       42.23      6.01 o
  -1  -6   4      463.48      537.99     11.87 o
   0  -6   4        2.90        6.56      1.35 o
   1  -6   4      188.66      149.09      5.87 o
   2  -6   4      139.55      140.49      5.90 o
   3  -6   4       22.81       25.81      3.03 o
   4  -6   4       81.95       68.95      6.93 o
   5  -6   4        6.84        1.21      2.08 o
   6  -6   4        1.06        0.00      2.51 o
  -8  -5   4        0.80        3.94      2.10 o
  -7  -5   4       83.62       79.01      6.95 o
  -6  -5   4        4.48        3.18      1.59 o
  -5  -5   4       16.73       12.81      1.70 o
  -4  -5   4      118.82      104.66      4.90 o
  -3  -5   4        5.86        3.75      1.13 o
  -2  -5   4      728.84      685.65     21.27 o
   0  -5   4      363.58      313.92      7.68 o
   1  -5   4      307.80      279.75      7.63 o
   2  -5   4       22.84       27.92      2.51 o
   3  -5   4        8.74        8.09      1.74 o
   4  -5   4      420.49      399.35     13.70 o
   5  -5   4        1.10        5.36      2.24 o
   6  -5   4       50.91       50.60      6.28 o
   7  -5   4        2.55        3.42      3.15 o
  -8  -4   4       15.38       14.63      3.89 o
  -7  -4   4       96.02       80.43      6.86 o
  -6  -4   4        5.37        6.51      1.79 o
  -5  -4   4       43.01       46.76      3.42 o
  -4  -4   4      302.96      234.05     11.45 o
  -3  -4   4      105.63       90.14      4.68 o
  -2  -4   4       46.36       38.16      3.42 o
  -1  -4   4     1104.28     1113.81     21.31 o
   0  -4   4      444.62      468.34      8.67 o
   1  -4   4      708.98      634.98     17.50 o
   2  -4   4        0.85        2.31      0.86 o
   3  -4   4       17.20        9.72      1.83 o
   4  -4   4       34.97       27.57      3.91 o
   5  -4   4      186.65      187.57      9.95 o
   6  -4   4      458.02      469.59     16.75 o
   7  -4   4        1.47        0.54      2.36 o
  -8  -3   4       42.36       33.94      5.62 o
  -7  -3   4       22.84       21.41      4.61 o
  -6  -3   4      149.60      135.10      7.53 o
  -5  -3   4       17.72       22.00      2.33 o
  -4  -3   4      210.64      214.45      6.59 o
  -3  -3   4      507.64      466.55     15.00 o
  -2  -3   4       74.18       74.14      4.41 o
  -1  -3   4      919.46      888.91     22.13 o
   0  -3   4       14.16       24.00      1.87 o
   1  -3   4      613.56      654.10     20.83 o
   2  -3   4     1882.95     1979.08     33.78 o
   3  -3   4     1148.92     1081.14     28.96 o
   4  -3   4      183.59      193.66      8.87 o
   5  -3   4        3.02        2.87      1.64 o
   6  -3   4        0.96        5.81      3.34 o
   7  -3   4        1.40        3.02      2.37 o
   8  -3   4       16.80       20.25      4.65 o
  -8  -2   4       40.22       41.06      5.96 o
  -7  -2   4      162.56      131.11      9.08 o
  -6  -2   4       24.57       23.92      3.31 o
  -5  -2   4       21.22       19.72      2.20 o
  -4  -2   4       45.79       34.01      3.09 o
  -3  -2   4      704.34      674.75     12.43 o
  -2  -2   4      485.41      388.17     14.06 o
  -1  -2   4      158.99      120.22      4.96 o
   0  -2   4      220.65      182.58      3.94 o
   1  -2   4     1394.45     1261.79     37.14 o
   3  -2   4      692.14      686.55     15.77 o
   4  -2   4       19.05        8.82      1.95 o
   5  -2   4        0.69        2.65      0.94 o
   6  -2   4       79.18       92.82      7.80 o
   7  -2   4       17.89       16.63      4.46 o
   8  -2   4        6.34       10.62      3.87 o
  -8  -1   4        7.99        7.76      2.55 o
  -7  -1   4       74.55       81.12      7.30 o
  -6  -1   4      121.36      128.47      9.28 o
  -5  -1   4       54.30       49.02      4.95 o
  -4  -1   4      134.69      142.57      6.73 o
  -3  -1   4     1199.49     1152.74     26.32 o
  -2  -1   4     1510.39     1425.83     44.89 o
   0  -1   4       35.84       33.03      1.61 o
   1  -1   4        3.31        1.46      0.42 o
   2  -1   4      628.97      665.73     24.73 o
   3  -1   4      433.36      463.03     14.51 o
   4  -1   4      177.41      154.36      8.03 o
   5  -1   4       90.98       60.84      4.70 o
   6  -1   4      372.05      377.48     15.82 o
   7  -1   4       74.72       75.97      8.73 o
   8  -1   4       61.83       66.31      8.64 o
  -8   0   4      199.63      213.35     11.74 o
  -7   0   4      278.93      300.18     13.37 o
  -6   0   4      184.74      170.00     10.36 o
  -5   0   4      172.69      186.60      9.91 o
  -4   0   4      324.65      349.93     16.18 o
  -3   0   4      196.58      179.67      7.86 o
  -2   0   4      235.33      280.32      8.83 o
  -1   0   4       76.86       69.82      3.39 o
   0   0   4     1416.74     1305.05     12.86 o
   1   0   4      943.73      830.95     16.40 o
   2   0   4        8.98        4.48      1.42 o
   3   0   4       36.99       22.90      3.73 o
   5   0   4       19.96       27.18      2.76 o
   6   0   4        0.73        2.43      1.13 o
   7   0   4      198.51      198.89     14.14 o
   8   0   4       71.36       96.85     10.55 o
  -8   1   4       16.27       10.96      2.38 o
  -7   1   4        1.09        0.46      1.85 o
  -6   1   4       11.13       12.68      2.84 o
  -5   1   4       89.11       93.73      6.15 o
  -4   1   4       59.62       50.04      3.87 o
  -3   1   4      668.37      780.31     17.29 o
  -2   1   4       61.50       72.62      3.66 o
   0   1   4      727.73      670.24      9.63 o
   1   1   4       39.43       35.84      2.47 o
   2   1   4      114.22      127.19      3.69 o
   3   1   4      583.02      603.76     17.06 o
   4   1   4      192.82      214.62      7.09 o
   5   1   4      340.59      358.64     10.00 o
   6   1   4        0.93        0.21      1.01 o
   7   1   4       52.05       58.22      8.13 o
   8   1   4       37.50       40.91      6.93 o
   9   1   4       13.18       25.87      6.34 o
  -8   2   4      127.73      152.27     11.54 o
  -7   2   4      162.37      183.76     10.36 o
  -6   2   4      142.55      138.55      8.31 o
  -5   2   4      316.70      306.48     11.38 o
  -4   2   4      111.29       99.25      6.26 o
  -3   2   4       91.69       94.61      5.99 o
  -2   2   4     1144.54     1060.65     34.36 o
  -1   2   4      261.19      219.05      6.57 o
   0   2   4       57.62       61.80      3.22 o
   1   2   4        0.89        0.69      0.51 o
   2   2   4        3.59        3.45      0.92 o
   3   2   4      933.71     1087.77     15.34 o
   4   2   4      147.68      177.76      6.79 o
   5   2   4      544.73      678.26     15.16 o
   6   2   4        0.71        2.63      2.19 o
   7   2   4      191.91      179.71      8.97 o
   8   2   4       39.60       32.66      6.17 o
   9   2   4       17.47        8.14      4.21 o
  -7   3   4        0.01        1.99      2.36 o
  -6   3   4      369.54      386.73     14.72 o
  -5   3   4      152.19      158.27      8.49 o
  -4   3   4       80.04       92.50      6.25 o
  -3   3   4       64.85       78.80      5.05 o
  -2   3   4      270.31      256.28      7.52 o
  -1   3   4      166.33      199.54      6.95 o
   0   3   4      818.94      781.53     14.66 o
   2   3   4     1941.85     2022.02     19.08 o
   3   3   4      157.96      155.44      5.34 o
   4   3   4      240.86      297.38      9.27 o
   5   3   4       19.13       28.60      2.95 o
   6   3   4      112.17      116.63      7.24 o
   7   3   4       40.05       33.16      4.20 o
   8   3   4      101.55      106.82      7.96 o
   9   3   4        0.63        0.70      3.79 o
  -7   4   4        5.52        3.70      2.23 o
  -6   4   4        1.21        0.90      1.59 o
  -5   4   4        2.80        3.72      1.83 o
  -4   4   4      122.58      100.32      6.14 o
  -3   4   4      541.82      552.98     13.91 o
  -2   4   4       49.34       36.68      3.18 o
  -1   4   4      568.38      537.22     18.69 o
   0   4   4     1202.57     1117.45     15.46 o
   1   4   4      225.05      247.67      6.58 o
   2   4   4      652.98      874.55     12.96 o
   3   4   4      210.90      218.27      7.07 o
   4   4   4      930.69      984.44     16.31 o
   5   4   4      351.54      371.42     11.55 o
   6   4   4      296.62      323.30     11.47 o
   7   4   4       88.96       86.14      6.86 o
   8   4   4       24.26       24.87      3.67 o
   9   4   4        2.33        6.75      3.77 o
  -7   5   4        2.87        0.00      2.22 o
  -6   5   4       49.40       57.82      6.80 o
  -5   5   4       39.49       40.86      4.42 o
  -4   5   4      309.81      335.92     11.86 o
  -3   5   4       15.39       11.46      2.18 o
  -2   5   4       11.18       15.07      2.35 o
  -1   5   4      716.45      689.04     20.82 o
   0   5   4       13.39       18.85      2.05 o
   1   5   4     5503.53     5944.26     48.93 o
   2   5   4       75.21      109.00      5.02 o
   3   5   4     1187.15     1288.06     17.49 o
   4   5   4       61.70       59.51      3.90 o
   5   5   4       76.09       71.12      4.89 o
   6   5   4      743.52      836.98     17.69 o
   7   5   4      189.58      192.45     10.65 o
   8   5   4       18.25       20.14      3.95 o
   9   5   4       66.35       69.24      7.02 o
  -6   6   4       14.10       14.95      3.73 o
  -5   6   4        8.21        9.79      3.20 o
  -4   6   4      213.85      235.89     10.53 o
  -3   6   4      219.96      191.33      9.41 o
  -2   6   4       87.89       83.94      5.98 o
  -1   6   4      206.69      186.02      8.19 o
   0   6   4       15.76       13.69      1.90 o
   1   6   4        7.68       11.41      1.71 o
   2   6   4      239.84      354.74      9.47 o
   3   6   4      701.35      702.06     13.39 o
   4   6   4       33.25       25.69      2.85 o
   5   6   4       19.74       25.54      3.12 o
   6   6   4      482.47      523.14     14.47 o
   7   6   4       60.22       54.75      5.00 o
   8   6   4      180.74      187.97     10.57 o
   9   6   4       73.18       74.87      7.17 o
  -5   7   4       21.98        9.81      4.41 o
  -4   7   4       98.32      107.18      9.02 o
  -3   7   4        0.41        0.00      1.58 o
  -2   7   4      216.12      193.59      9.80 o
  -1   7   4      115.41      102.97      6.63 o
   0   7   4      227.32      226.39      7.32 o
   1   7   4      133.88      171.02      6.56 o
   2   7   4       41.89       45.34      3.51 o
   3   7   4       11.11       11.22      1.90 o
   4   7   4      143.21      139.24      6.52 o
   5   7   4       83.25       80.50      5.18 o
   6   7   4      123.98      136.11      6.76 o
   7   7   4       86.68       98.24      7.23 o
   8   7   4       15.06       15.32      3.28 o
   9   7   4      180.22      198.97     12.77 o
  -5   8   4       69.95       72.23      8.29 o
  -4   8   4       33.42       31.21      5.11 o
  -3   8   4        7.20        9.52      2.65 o
  -2   8   4       23.17       29.42      4.15 o
  -1   8   4      180.01      168.10      9.10 o
   0   8   4       11.71       11.38      1.62 o
   1   8   4        0.44        0.91      1.03 o
   2   8   4      153.85      171.81      7.19 o
   3   8   4        3.32        0.45      1.04 o
   4   8   4      578.13      637.81     16.01 o
   5   8   4      158.51      187.62      8.07 o
   6   8   4      201.04      198.89      9.89 o
   7   8   4       31.60       35.47      4.36 o
   8   8   4       42.95       51.80      5.59 o
   9   8   4      179.49      195.53     12.76 o
  -4   9   4      111.37      131.41     10.95 o
  -3   9   4      214.44      218.60     15.08 o
  -2   9   4       72.67       83.77      7.51 o
  -1   9   4      116.13      121.96      7.37 o
   0   9   4       90.03       97.04      7.01 o
   1   9   4       84.23       99.50      5.13 o
   2   9   4        2.47        1.49      1.18 o
   3   9   4       48.22       53.20      4.69 o
   4   9   4       33.12       30.54      3.70 o
   5   9   4       43.89       37.91      4.27 o
   6   9   4      166.96      164.91     10.44 o
   7   9   4      155.73      177.48     11.16 o
   8   9   4        1.07        4.49      2.58 o
  -3  10   4       41.09       41.95      6.24 o
  -2  10   4      210.27      202.09     13.46 o
  -1  10   4       65.69       61.87      5.47 o
   0  10   4        3.69        1.39      1.88 o
   1  10   4        0.09        0.00      1.75 o
   2  10   4       16.74       17.90      2.95 o
   3  10   4       66.81       68.42      5.29 o
   4  10   4       63.44       70.73      5.79 o
   5  10   4        0.60        1.28      2.09 o
   6  10   4      105.62       95.71      8.29 o
   7  10   4      141.43      149.62     10.42 o
   8  10   4       94.75      107.70     15.77 o
  -2  11   4        7.69        4.44      4.53 o
  -1  11   4        7.56        6.40      4.83 o
   0  11   4       27.73       29.98      5.80 o
   1  11   4        0.01        1.27      2.30 o
   2  11   4      124.29      117.90      8.73 o
   3  11   4      110.09      101.34      7.69 o
   4  11   4        2.26        3.44      2.04 o
   5  11   4       18.46       17.30      3.45 o
   6  11   4        0.59        0.00      1.98 o
   7  11   4      115.26      118.69     11.08 o
  -1  12   4        8.19        3.20      3.18 o
   0  12   4       20.09       28.65      7.58 o
   1  12   4        5.56        3.38      2.71 o
   2  12   4       42.79       52.55      5.85 o
   3  12   4       16.30       19.34      3.96 o
   4  12   4        2.59       10.57      3.64 o
   5  12   4       10.94       10.78      4.37 o
   6  12   4       12.26       15.84      4.28 o
   1  13   4       61.90       67.72      9.54 o
   2  13   4       40.86       41.33      5.72 o
   3  13   4      182.74      232.45     16.82 o
   4  13   4       81.56       95.90      9.75 o
   5  13   4       15.67        7.15      3.33 o
  -5 -11   5       22.86       14.34      3.96 o
  -4 -11   5        6.23        8.70      3.28 o
  -3 -11   5       11.35       15.61      4.29 o
  -2 -11   5        2.51        5.80      3.46 o
  -1 -11   5        0.08        3.92      2.90 o
   0 -11   5        3.59        0.92      2.98 o
   1 -11   5       45.66       47.05      9.82 o
  -6 -10   5       13.90       16.19      4.87 o
  -5 -10   5       47.12       40.56      6.19 o
  -4 -10   5        0.75        1.67      2.91 o
  -3 -10   5        9.99       14.88      4.12 o
  -2 -10   5        1.98        3.69      2.63 o
  -1 -10   5        0.04        5.57      2.78 o
   0 -10   5      152.98      161.26     15.48 o
   1 -10   5        1.76        0.94      3.26 o
   2 -10   5        0.32        5.13      3.48 o
  -7  -9   5        6.05       18.87      5.25 o
  -6  -9   5      104.43      103.03     13.48 o
  -5  -9   5      123.41      137.25     11.12 o
  -4  -9   5       24.57       30.50      5.37 o
  -3  -9   5      143.49      174.55     12.19 o
  -2  -9   5       18.77       19.82      4.37 o
  -1  -9   5      134.26      130.80     10.26 o
   0  -9   5       97.96       86.08      7.32 o
   1  -9   5       56.86       80.82      9.36 o
   2  -9   5       17.00       15.75      3.48 o
   3  -9   5       18.05       13.83      3.76 o
  -7  -8   5       10.48        0.00      4.97 o
  -6  -8   5      217.88      249.85     16.67 o
  -5  -8   5      765.35      828.31     30.30 o
  -4  -8   5        0.00        1.43      2.99 o
  -3  -8   5       20.85       18.15      4.09 o
  -2  -8   5        4.44        5.84      1.85 o
  -1  -8   5      330.39      341.96     10.52 o
   0  -8   5        4.84        5.03      1.86 o
   1  -8   5      290.39      273.92     10.71 o
   2  -8   5      296.43      289.83     12.26 o
   3  -8   5       97.77       97.05      9.03 o
   4  -8   5       31.87       19.29      4.37 o
  -8  -7   5        3.48        5.81      3.51 o
  -7  -7   5        2.96        0.00      4.26 o
  -6  -7   5       36.09       36.43      5.29 o
  -5  -7   5      249.53      233.94     11.26 o
  -4  -7   5       88.74       90.75      6.56 o
  -3  -7   5        0.09        1.11      1.09 o
  -2  -7   5        8.59        6.57      1.61 o
  -1  -7   5       14.22       13.47      2.26 o
   0  -7   5        3.00        3.15      1.79 o
   1  -7   5       35.89       27.64      2.79 o
   2  -7   5       73.08       69.48      5.20 o
   3  -7   5       47.64       46.86      5.73 o
   4  -7   5       34.43       27.50      5.50 o
   5  -7   5      162.05      176.50     12.47 o
  -8  -6   5        8.50        7.73      3.92 o
  -7  -6   5       34.08       36.57      5.99 o
  -6  -6   5        2.44        1.19      2.53 o
  -5  -6   5      194.87      215.41     10.46 o
  -4  -6   5       25.92       19.60      3.08 o
  -3  -6   5       79.67       81.55      6.74 o
  -2  -6   5        2.65        2.55      1.41 o
  -1  -6   5        1.47        1.37      1.02 o
   0  -6   5        2.76        3.37      1.39 o
   1  -6   5        7.15        5.84      1.48 o
   2  -6   5      888.13      910.42     18.31 o
   3  -6   5        0.60        0.00      1.68 o
   4  -6   5       41.95       30.38      4.76 o
   5  -6   5        0.36        0.23      2.36 o
   6  -6   5       14.32       18.27      4.43 o
  -8  -5   5       29.62       24.82      5.25 o
  -7  -5   5      180.71      161.23     12.27 o
  -6  -5   5       33.28       28.59      5.21 o
  -5  -5   5       22.15       17.34      2.28 o
  -4  -5   5      275.54      301.81     10.59 o
  -3  -5   5      313.33      313.12     12.54 o
  -2  -5   5       14.38       10.57      1.89 o
  -1  -5   5        5.96       10.96      1.86 o
   0  -5   5      101.26      101.94      4.63 o
   1  -5   5        8.82        6.57      1.36 o
   2  -5   5      227.89      197.14      6.64 o
   3  -5   5      954.59      879.15     35.62 o
   4  -5   5      410.62      400.85     14.03 o
   5  -5   5       13.85        6.97      2.27 o
   6  -5   5        0.39        1.92      2.72 o
  -8  -4   5        0.16        0.37      3.35 o
  -7  -4   5        9.66        8.47      2.61 o
  -6  -4   5        7.73        7.54      2.52 o
  -5  -4   5       36.82       31.82      2.90 o
  -4  -4   5       59.71       64.93      3.64 o
  -3  -4   5       20.04       28.84      2.85 o
  -2  -4   5       40.49       37.47      3.47 o
  -1  -4   5       19.35       14.61      1.57 o
   0  -4   5       45.01       57.53      3.23 o
   1  -4   5      344.74      325.92      7.90 o
   2  -4   5        4.57        5.08      1.09 o
   3  -4   5       10.73        8.57      1.14 o
   4  -4   5      149.48      154.35      8.56 o
   5  -4   5       56.63       59.87      5.74 o
   6  -4   5       12.18        9.39      2.64 o
   7  -4   5      135.48      142.12     11.20 o
  -8  -3   5        3.84        3.71      2.78 o
  -7  -3   5        0.53        0.77      2.10 o
  -6  -3   5      228.83      237.87      9.59 o
  -5  -3   5        0.82        0.96      1.15 o
  -4  -3   5      235.24      228.38      7.00 o
  -3  -3   5       14.96       12.82      1.90 o
  -2  -3   5       56.15       50.99      4.23 o
  -1  -3   5      114.50      125.72      5.02 o
   0  -3   5      247.22      270.46      6.71 o
   1  -3   5      110.57      133.12      4.59 o
   2  -3   5      207.02      203.58     12.62 o
   3  -3   5      185.88      202.48      8.61 o
   4  -3   5       33.13       20.95      3.26 o
   5  -3   5        1.80        2.93      1.89 o
   6  -3   5       51.35       61.57      7.32 o
   7  -3   5      114.36      111.72      9.80 o
  -8  -2   5       39.78       25.54      5.21 o
  -7  -2   5        8.12        7.64      3.24 o
  -6  -2   5       73.20       58.22      5.49 o
  -5  -2   5      158.63      162.31      7.47 o
  -4  -2   5       59.13       51.86      4.09 o
  -3  -2   5        3.11        2.76      1.24 o
  -2  -2   5       34.10       21.38      2.32 o
  -1  -2   5       93.09       95.03      4.77 o
   0  -2   5      931.78      919.19     10.90 o
   1  -2   5      783.34      847.32     23.88 o
   2  -2   5      115.44      131.26      6.60 o
   3  -2   5        0.26        0.00      1.32 o
   4  -2   5      475.73      495.37     15.44 o
   5  -2   5       27.65       28.79      4.24 o
   6  -2   5       92.37       95.35      7.92 o
   7  -2   5      123.86      133.32     11.70 o
   8  -2   5       64.39       75.65      9.73 o
  -8  -1   5      134.91      114.69      8.13 o
  -7  -1   5       11.08        5.19      2.31 o
  -6  -1   5      943.22      889.50     31.54 o
  -5  -1   5        3.99        4.39      1.55 o
  -4  -1   5        1.53        4.17      1.49 o
  -3  -1   5      259.99      266.38     10.58 o
  -2  -1   5      393.00      402.41     10.30 o
  -1  -1   5      163.88      174.71      5.47 o
   0  -1   5      120.79      124.29      3.85 o
   1  -1   5       23.01       20.01      1.35 o
   2  -1   5      968.20      977.14     35.41 o
   3  -1   5       78.74      100.24      7.13 o
   4  -1   5      204.57      198.45     10.82 o
   5  -1   5       48.64       44.00      4.85 o
   6  -1   5      129.72      124.10      8.75 o
   7  -1   5        8.15        3.47      3.24 o
   8  -1   5        0.27        0.00      2.84 o
  -8   0   5      291.45      335.24     15.95 o
  -7   0   5        0.68        3.81      1.67 o
  -6   0   5     1209.82     1120.40     25.16 o
  -4   0   5      126.40      107.99      7.13 o
  -3   0   5      506.77      529.38     21.30 o
  -2   0   5       23.15       15.94      2.20 o
  -1   0   5      200.55      260.81      7.12 o
   0   0   5       75.60      109.42      4.85 o
   1   0   5        8.80        6.95      1.11 o
   2   0   5      221.10      192.65     13.35 o
   3   0   5      600.04      737.16     17.57 o
   4   0   5       94.98      122.49      8.59 o
   5   0   5        4.64        4.06      1.02 o
   6   0   5       27.99       25.17      3.80 o
   7   0   5        0.02        2.72      2.76 o
   8   0   5        1.87        8.65      4.07 o
  -8   1   5       20.97       28.95      5.61 o
  -7   1   5       90.47       89.07      9.48 o
  -6   1   5       62.09       57.33      6.62 o
  -5   1   5       33.67       42.97      5.19 o
  -4   1   5      175.96      176.58      9.78 o
  -3   1   5      186.96      251.85     12.85 o
  -2   1   5     1182.37     1067.22     18.72 o
  -1   1   5      563.35      617.89     12.55 o
   0   1   5        0.99        2.32      0.89 o
   1   1   5       81.42       72.84      3.89 o
   2   1   5       30.41       34.76      2.08 o
   3   1   5     1315.46     1296.56     36.75 o
   4   1   5        3.67        7.27      1.22 o
   5   1   5      219.56      260.80      9.56 o
   6   1   5       37.99       37.99      3.44 o
   7   1   5      349.90      383.89     19.38 o
   8   1   5       56.98       65.10      9.29 o
   9   1   5        2.34        2.67      3.55 o
  -7   2   5      252.63      280.54     17.68 o
  -6   2   5       80.08       79.45      7.09 o
  -5   2   5       63.35       71.35      6.02 o
  -4   2   5      110.76      118.93      7.02 o
  -3   2   5       62.80       61.14      6.72 o
  -2   2   5      637.24      661.68     14.41 o
  -1   2   5      975.74     1054.78     20.90 o
   0   2   5      101.18       62.04      2.52 o
   1   2   5        8.98       11.05      1.42 o
   2   2   5      140.97      153.59      4.90 o
   3   2   5       84.69       81.71      3.89 o
   4   2   5       75.47       94.93      5.11 o
   5   2   5      547.31      649.03     13.88 o
   6   2   5      503.77      554.76     17.20 o
   7   2   5       11.74        8.64      2.44 o
   8   2   5      167.23      179.16     14.29 o
   9   2   5        1.96        0.00      3.02 o
  -7   3   5        1.35        2.30      2.38 o
  -6   3   5       28.07       32.15      5.22 o
  -5   3   5      297.02      321.47     13.07 o
  -4   3   5       22.18       24.95      3.25 o
  -3   3   5       17.41       18.79      2.55 o
  -2   3   5       14.24       16.93      2.13 o
   0   3   5       95.95      106.50      4.98 o
   1   3   5      225.11      233.92      6.19 o
   2   3   5     1031.35     1184.56     14.91 o
   3   3   5       50.14       37.86      2.85 o
   4   3   5       43.95       52.68      3.68 o
   5   3   5       74.00       85.88      5.48 o
   6   3   5      589.87      697.64     17.45 o
   7   3   5      353.72      378.02     13.48 o
   8   3   5      104.11      118.99     11.65 o
   9   3   5       36.25       28.93      6.78 o
  -7   4   5       30.08       33.30      5.45 o
  -6   4   5       46.12       50.01      6.27 o
  -5   4   5      232.17      247.23     10.71 o
  -4   4   5       30.45       35.89      3.77 o
  -3   4   5      468.76      491.28     12.92 o
  -2   4   5       74.51       67.29      3.92 o
  -1   4   5        2.32        3.75      1.34 o
   1   4   5       82.52       75.94      4.02 o
   2   4   5      648.55      828.36     13.33 o
   4   4   5     1265.25     1386.37     18.44 o
   5   4   5      368.24      405.65     11.32 o
   6   4   5        7.02       14.97      2.61 o
   7   4   5       72.05       66.06      6.12 o
   8   4   5       30.43       28.42      4.21 o
   9   4   5       64.35       53.49      8.51 o
  -6   5   5       82.10       87.23      8.59 o
  -5   5   5       41.50       48.79      5.93 o
  -4   5   5       60.14       75.70      5.65 o
  -3   5   5      229.25      239.39      9.51 o
  -2   5   5        3.87        4.31      1.73 o
  -1   5   5        2.12        2.67      0.87 o
   0   5   5       28.52       28.56      2.12 o
   1   5   5      435.22      544.14     10.72 o
   2   5   5     1314.11     1601.17     19.47 o
   3   5   5     1303.54     1444.90     18.36 o
   4   5   5       98.91      111.24      5.43 o
   5   5   5       19.58       15.54      2.08 o
   6   5   5      383.21      449.48     13.10 o
   7   5   5       11.49       13.80      2.68 o
   8   5   5       32.40       27.84      4.44 o
   9   5   5       51.70       44.12      7.96 o
  -6   6   5       27.29       26.25      5.05 o
  -5   6   5       83.55       85.73      8.33 o
  -4   6   5      571.13      615.02     20.89 o
  -3   6   5        0.88        0.39      1.93 o
  -2   6   5       32.86       29.00      3.33 o
  -1   6   5       47.47       39.55      2.82 o
   0   6   5        8.05        8.69      1.67 o
   1   6   5       62.64       63.94      3.97 o
   2   6   5      754.55      667.91     13.20 o
   3   6   5      357.64      325.43      8.94 o
   4   6   5       17.81       16.37      2.09 o
   6   6   5      166.70      193.35      8.94 o
   7   6   5      218.18      216.07      9.94 o
   8   6   5        0.01        0.00      2.69 o
   9   6   5       30.61       30.87      4.37 o
  -5   7   5       27.39       37.33      5.88 o
  -4   7   5       62.45       68.69      7.35 o
  -3   7   5        9.62        8.23      3.87 o
  -2   7   5       19.21       14.63      2.61 o
  -1   7   5       12.59       10.00      1.68 o
   0   7   5       79.12       69.73      4.46 o
   2   7   5     1058.25     1111.71     17.91 o
   3   7   5      242.33      272.63      8.43 o
   4   7   5      106.96       95.31      5.29 o
   5   7   5      234.57      243.48      9.37 o
   6   7   5        9.29       18.72      2.88 o
   7   7   5      534.52      592.38     18.05 o
   8   7   5       68.94       80.15      6.97 o
   9   7   5       29.35       34.76      5.28 o
  -5   8   5        1.08        4.96      2.60 o
  -4   8   5       44.52       56.82      7.06 o
  -3   8   5       25.09       23.38      5.21 o
  -2   8   5      155.01      138.79      8.25 o
  -1   8   5        1.12        2.80      1.26 o
   0   8   5        4.80        5.97      1.45 o
   1   8   5      199.21      207.14     10.84 o
   2   8   5      145.88      179.32      7.55 o
   3   8   5      948.61     1086.78     17.15 o
   4   8   5       16.57       20.43      2.59 o
   5   8   5        0.55        2.70      1.55 o
   6   8   5      140.10      148.30      7.73 o
   7   8   5       17.63       16.25      2.69 o
   8   8   5        2.54        1.77      3.01 o
   9   8   5       44.49       30.72      5.16 o
  -4   9   5       16.23       17.55      4.46 o
  -3   9   5        4.76        8.76      3.35 o
  -2   9   5      340.85      367.68     17.60 o
  -1   9   5       13.69       15.22      2.70 o
   0   9   5      248.40      245.68     12.14 o
   1   9   5        0.42        2.82      1.39 o
   2   9   5        6.19        7.59      1.64 o
   3   9   5      143.22      137.91      6.23 o
   4   9   5       74.99       66.63      4.58 o
   5   9   5       71.28       75.25      6.05 o
   6   9   5       12.08       11.68      3.57 o
   7   9   5      175.31      190.97     13.87 o
   8   9   5       20.97       20.97      4.62 o
  -3  10   5        2.45        2.21      2.60 o
  -2  10   5       21.10       23.31      4.81 o
  -1  10   5        5.33        5.69      2.54 o
   0  10   5       68.60       63.57      6.60 o
   1  10   5        0.00        0.36      1.49 o
   2  10   5        6.63        2.50      1.39 o
   3  10   5        0.59        1.60      1.29 o
   4  10   5      170.54      179.31      8.93 o
   5  10   5       43.82       37.15      4.98 o
   6  10   5       15.57       17.59      3.42 o
   7  10   5        2.04        0.00      2.64 o
   8  10   5        2.04        7.11      3.54 o
  -2  11   5        0.15        2.36      3.57 o
  -1  11   5       59.90       53.82      8.41 o
   0  11   5       69.03       70.69     10.83 o
   1  11   5      205.76      204.03     14.49 o
   2  11   5        2.37        2.33      1.98 o
   3  11   5        0.41        2.89      1.64 o
   4  11   5        0.04        1.71      1.75 o
   5  11   5        4.04        4.36      2.59 o
   6  11   5        0.13        0.00      2.79 o
   7  11   5       16.40       15.14      3.79 o
  -1  12   5        5.49        3.05      3.55 o
   0  12   5        2.02        2.79      3.07 o
   1  12   5      105.96      116.39     12.03 o
   2  12   5      144.05      142.32     11.02 o
   3  12   5        0.97        2.46      2.79 o
   4  12   5        1.32        1.05      2.14 o
   6  12   5       28.91       26.52      4.61 o
   1  13   5       22.71       18.70      6.05 o
   2  13   5        3.39        7.54      4.30 o
   3  13   5      106.83      125.45     10.13 o
   4  13   5       56.02       55.29      8.32 o
   5  13   5        8.80       10.29      3.68 o
  -4 -11   6        0.13        3.30      3.63 o
  -3 -11   6       13.79       27.30      5.61 o
  -2 -11   6       48.93       58.85      7.83 o
  -1 -11   6       22.57       18.55      5.23 o
   0 -11   6       17.58       10.43      6.86 o
  -5 -10   6        4.37        3.56      3.15 o
  -4 -10   6       35.28       39.39      6.19 o
  -3 -10   6       20.83       18.18      3.97 o
  -2 -10   6       61.76       71.50      8.16 o
  -1 -10   6       68.42       77.59      8.20 o
   0 -10   6        5.21        5.94      3.23 o
   1 -10   6       67.01       71.78     11.49 o
   2 -10   6        5.51        1.23      4.27 o
  -6  -9   6        0.10        2.92      3.45 o
  -5  -9   6      208.22      234.73     16.45 o
  -4  -9   6       34.98       28.19      5.07 o
  -3  -9   6      276.46      291.73     15.80 o
  -2  -9   6      163.47      191.31     12.47 o
  -1  -9   6       36.14       34.78      5.35 o
   0  -9   6        9.57       11.88      5.16 o
   1  -9   6       78.43       90.25      8.20 o
   2  -9   6       35.32       37.95      8.16 o
   3  -9   6       10.43        7.00      3.10 o
  -7  -8   6        0.86        1.82      4.44 o
  -6  -8   6       80.44       73.67      9.25 o
  -5  -8   6        5.20        5.49      3.10 o
  -4  -8   6       73.50       87.21      8.41 o
  -3  -8   6       17.58       18.52      3.92 o
  -2  -8   6       35.59       43.86      4.93 o
  -1  -8   6        2.56        1.88      1.54 o
   0  -8   6        3.95        5.80      1.78 o
   1  -8   6       18.26       19.53      2.85 o
   2  -8   6       28.70       25.62      4.28 o
   3  -8   6       45.38       37.71      5.75 o
   4  -8   6      119.44       92.27      9.11 o
  -7  -7   6       59.78       57.96      8.20 o
  -6  -7   6       30.28       23.95      4.65 o
  -5  -7   6      105.31      101.73      7.81 o
  -4  -7   6      397.74      449.05     24.69 o
  -3  -7   6        0.81        0.00      1.68 o
  -2  -7   6      181.32      203.25     11.53 o
  -1  -7   6        0.33        0.00      1.35 o
   0  -7   6      166.10      148.09      6.32 o
   1  -7   6       89.04       77.95      4.80 o
   2  -7   6        2.80        8.16      2.19 o
   3  -7   6       15.21       13.43      3.41 o
   4  -7   6       27.44       19.55      4.33 o
   5  -7   6      136.14      160.22     12.08 o
  -8  -6   6        0.11        0.00      3.47 o
  -7  -6   6       52.69       66.37      7.52 o
  -6  -6   6        4.87        3.31      2.66 o
  -5  -6   6       47.04       55.19      5.43 o
  -4  -6   6      419.34      438.91     22.54 o
  -3  -6   6       10.17        7.27      2.36 o
  -2  -6   6        2.41        0.00      1.19 o
  -1  -6   6        0.22        0.00      1.22 o
   0  -6   6       19.08       19.14      2.22 o
   1  -6   6      120.75      132.35      5.91 o
   2  -6   6      147.29      144.64      6.13 o
   3  -6   6       13.24       24.89      3.75 o
   4  -6   6        9.13        9.70      3.17 o
   5  -6   6        1.52        0.00      2.93 o
   6  -6   6       47.14       54.47      7.14 o
  -8  -5   6      140.56      128.61     11.68 o
  -7  -5   6       98.68       77.19      8.61 o
  -6  -5   6      206.75      210.33     13.41 o
  -5  -5   6      186.27      169.69      9.84 o
  -4  -5   6       40.92       40.17      3.70 o
  -3  -5   6      128.17      130.50      6.56 o
  -2  -5   6        0.94        1.38      1.24 o
  -1  -5   6        2.96        3.57      1.26 o
   0  -5   6        4.07        1.44      0.94 o
   1  -5   6        0.12        0.00      1.10 o
   2  -5   6       14.83       13.14      1.73 o
   3  -5   6      124.52      143.42      7.99 o
   4  -5   6      953.90      992.95     30.24 o
   5  -5   6       42.62       44.47      5.07 o
   6  -5   6       12.11       11.69      3.31 o
  -8  -4   6       35.16       53.66      9.20 o
  -7  -4   6        4.05        4.55      2.54 o
  -6  -4   6       53.04       37.94      5.76 o
  -5  -4   6       18.66       17.26      1.96 o
  -4  -4   6        5.44        3.47      1.49 o
  -3  -4   6        6.19        5.99      1.51 o
  -2  -4   6       25.45       31.02      3.40 o
  -1  -4   6      124.50      139.82      8.97 o
   0  -4   6        9.71        8.08      1.41 o
   1  -4   6       28.83       27.70      2.39 o
   2  -4   6      325.04      273.50     14.31 o
   4  -4   6       32.21       35.78      4.21 o
   5  -4   6       60.55       67.20      6.18 o
   6  -4   6      115.05      117.52      8.66 o
   7  -4   6       36.10       26.29      5.22 o
  -8  -3   6        0.30        0.00      3.43 o
  -7  -3   6       40.31       40.84      5.01 o
  -6  -3   6      345.48      332.04     11.53 o
  -5  -3   6      153.28      128.26      5.87 o
  -4  -3   6        0.34        1.60      0.79 o
  -3  -3   6       42.94       27.54      3.19 o
  -2  -3   6       31.34       19.24      1.97 o
  -1  -3   6      725.44      727.27     12.17 o
   0  -3   6       18.52       15.54      1.82 o
   1  -3   6      395.82      337.44     14.12 o
   2  -3   6       37.25       27.04      2.86 o
   3  -3   6      148.63      154.57      7.94 o
   4  -3   6      238.58      271.24     11.10 o
   5  -3   6       50.79       61.47      5.61 o
   6  -3   6       14.26       19.27      3.51 o
   7  -3   6       88.23       80.01      8.40 o
  -8  -2   6       13.28       15.42      4.02 o
  -7  -2   6        0.14        3.79      2.09 o
  -6  -2   6       11.24        9.72      2.22 o
  -5  -2   6      571.70      540.83     14.59 o
  -4  -2   6       38.86       34.44      3.19 o
  -3  -2   6      156.32      144.95      5.71 o
  -2  -2   6       84.72       59.51      3.28 o
   0  -2   6      813.69      862.67     21.74 o
   1  -2   6      120.79      127.99      4.81 o
   2  -2   6      239.55      156.67     19.06 o
   3  -2   6        6.05        4.10      1.66 o
   4  -2   6      187.55      189.28      8.98 o
   5  -2   6      526.30      556.22     22.39 o
   6  -2   6      165.92      162.40     10.51 o
   7  -2   6       30.84       37.44      5.54 o
   8  -2   6        1.30        5.00      2.87 o
  -8  -1   6       63.81       68.36      7.01 o
  -7  -1   6        6.90       12.97      3.42 o
  -6  -1   6      140.58      140.30      9.52 o
  -5  -1   6      104.80      110.50      6.82 o
  -4  -1   6      124.37       98.57      5.97 o
  -3  -1   6      445.60      373.57     11.41 o
  -2  -1   6      596.60      591.89     17.52 o
  -1  -1   6      380.95      362.34     10.06 o
   0  -1   6      682.33      674.34     12.46 o
   1  -1   6      352.90      341.37     11.77 o
   2  -1   6      585.70      670.74     29.73 o
   3  -1   6        1.65        0.05      1.77 o
   4  -1   6       21.30       26.46      4.33 o
   5  -1   6       75.98       89.73      7.14 o
   6  -1   6      176.36      144.51      9.63 o
   7  -1   6       21.91       13.32      4.07 o
   8  -1   6        4.66        5.79      3.34 o
  -8   0   6       13.21       11.23      5.00 o
  -7   0   6       44.56       45.74      6.23 o
  -6   0   6       11.08        9.56      2.49 o
  -5   0   6      206.25      209.94     11.55 o
  -4   0   6      209.31      204.40      8.76 o
  -3   0   6      118.08      133.30      6.91 o
  -2   0   6      314.55      293.82      8.75 o
  -1   0   6     1168.62     1270.94     21.50 o
   0   0   6      923.61      843.83     17.19 o
   1   0   6      388.70      410.10     11.96 o
   2   0   6        0.01        1.13      0.64 o
   3   0   6      106.86      112.40      9.28 o
   4   0   6       24.95       31.08      4.50 o
   5   0   6       89.88      101.66      8.67 o
   6   0   6        0.13        2.85      2.11 o
   7   0   6       41.47       37.43      5.02 o
   8   0   6        0.38        0.53      3.24 o
  -8   1   6        0.11        0.00      3.12 o
  -7   1   6        4.91        1.00      1.97 o
  -6   1   6        0.09        0.11      2.17 o
  -5   1   6      398.28      405.09     16.42 o
  -4   1   6      188.77      188.44     10.46 o
  -3   1   6        3.34        6.01      1.88 o
  -2   1   6      985.83      945.20     23.33 o
  -1   1   6      364.08      369.02     15.02 o
   0   1   6       58.63       44.29      3.22 o
   1   1   6      541.66      517.00     10.82 o
   2   1   6        0.74        1.62      1.04 o
   3   1   6      976.35     1049.46     41.46 o
   4   1   6      135.12      124.85      8.99 o
   5   1   6        5.03        2.32      0.90 o
   6   1   6       36.84       29.34      4.65 o
   7   1   6        1.45        5.32      2.53 o
   8   1   6       40.85       33.08      6.13 o
  -7   2   6       12.80       12.77      3.71 o
  -6   2   6       46.52       55.23      6.85 o
  -5   2   6       42.25       40.63      7.06 o
  -4   2   6        6.07       10.63      3.33 o
  -3   2   6      621.80      633.88     31.94 o
  -2   2   6      663.30      647.51     22.18 o
  -1   2   6      649.35      753.82     13.81 o
   0   2   6      936.26      869.85     17.49 o
   1   2   6      349.78      360.13     11.63 o
   2   2   6      212.88      195.98      5.97 o
   3   2   6      173.03      188.77      5.99 o
   4   2   6      105.90      131.62      6.09 o
   5   2   6       18.13       19.94      2.62 o
   6   2   6      105.16      112.01      6.39 o
   7   2   6      109.66      114.68     10.61 o
   8   2   6        0.60        2.67      3.33 o
   9   2   6       61.21       48.97      8.22 o
  -7   3   6        7.26        9.49      2.84 o
  -6   3   6        6.76       10.34      3.45 o
  -5   3   6       70.61       75.11      7.79 o
  -4   3   6      182.77      173.71     10.74 o
  -2   3   6       40.17       56.69      3.42 o
  -1   3   6       51.50       56.23      4.05 o
   0   3   6      229.71      160.95     10.90 o
   1   3   6       25.30       17.44      1.62 o
   2   3   6      186.35      232.02      7.58 o
   4   3   6       70.04       93.11      4.60 o
   5   3   6      254.43      289.41     10.11 o
   6   3   6      155.79      172.24      8.18 o
   7   3   6      116.54      111.61      8.10 o
   8   3   6        0.75        1.71      3.45 o
   9   3   6       58.95       62.12      9.14 o
  -7   4   6       17.10       16.86      3.96 o
  -6   4   6        0.22        0.00      2.14 o
  -5   4   6       81.65       89.62      7.69 o
  -4   4   6      367.15      392.71     13.07 o
  -3   4   6      149.94      136.87      6.49 o
  -2   4   6       83.74       80.54      4.66 o
  -1   4   6     1196.34     1215.64     28.67 o
   0   4   6      246.07      200.44      9.20 o
   1   4   6       78.69       85.26      4.80 o
   3   4   6       21.68       29.81      2.64 o
   4   4   6      246.44      262.43      8.16 o
   5   4   6      341.61      377.45     11.13 o
   6   4   6       42.90       61.03      4.78 o
   7   4   6      152.81      148.08      9.00 o
   8   4   6      325.22      369.47     20.58 o
   9   4   6        0.31        0.00      4.46 o
  -6   5   6        6.39        4.39      2.95 o
  -5   5   6       57.35       67.09      7.10 o
  -4   5   6      342.89      327.01     16.62 o
  -3   5   6        5.16        7.66      1.58 o
  -2   5   6       47.10       46.62      3.67 o
  -1   5   6       12.82        8.14      1.81 o
   0   5   6       18.44       13.55      1.51 o
   1   5   6        0.01        2.64      1.60 o
   2   5   6      233.09      233.87      8.65 o
   3   5   6      572.76      582.00     12.03 o
   4   5   6       50.71       40.52      3.36 o
   5   5   6       77.95       89.56      5.62 o
   6   5   6       51.19       56.50      4.73 o
   7   5   6       13.84       11.28      2.51 o
   8   5   6      419.65      419.66     15.12 o
   9   5   6        8.88       10.89      3.98 o
  -6   6   6       72.53       77.82      8.47 o
  -5   6   6        1.17        3.36      2.30 o
  -4   6   6      193.99      193.84     13.47 o
  -3   6   6       82.89       85.34      8.56 o
  -2   6   6       57.56       49.97      3.68 o
  -1   6   6       38.14       37.79      2.51 o
   0   6   6      215.70      241.35     12.86 o
   1   6   6       54.51       55.14      4.14 o
   2   6   6        5.89       11.90      1.90 o
   4   6   6       80.95       74.38      4.97 o
   5   6   6        5.66        8.25      2.02 o
   6   6   6      348.81      361.42     12.36 o
   7   6   6      217.25      216.76     10.04 o
   8   6   6       54.67       55.41      5.78 o
   9   6   6       38.45       32.37      5.97 o
  -5   7   6       47.64       59.77      7.41 o
  -4   7   6        1.31        5.10      2.60 o
  -3   7   6      165.71      178.31     12.77 o
  -2   7   6        6.95       10.37      2.89 o
  -1   7   6      199.54      195.22      7.22 o
   0   7   6        1.74        4.21      1.25 o
   1   7   6        2.29        7.79      1.75 o
   2   7   6       88.36       84.11      5.09 o
   3   7   6     1269.98     1377.60     19.51 o
   4   7   6      516.81      510.97     13.10 o
   5   7   6      262.71      260.01     10.82 o
   6   7   6       62.04       73.42      5.60 o
   7   7   6      333.41      365.76     13.36 o
   8   7   6        3.01        1.25      1.83 o
   9   7   6      127.28      128.55      9.39 o
  -4   8   6      189.70      226.56     14.26 o
  -3   8   6      288.10      326.17     16.74 o
  -2   8   6      123.78      122.40      9.86 o
  -1   8   6        0.70        0.03      1.81 o
   0   8   6       44.75       52.27      4.34 o
   1   8   6       60.89       57.29      4.63 o
   2   8   6       22.23       20.50      2.68 o
   3   8   6      649.64      655.45     13.80 o
   4   8   6      149.39      170.64      7.75 o
   5   8   6        7.87       11.18      2.45 o
   6   8   6       18.46       17.05      3.15 o
   7   8   6       10.52        7.97      2.33 o
   8   8   6        0.00        5.62      2.33 o
  -4   9   6       13.12       14.62      6.20 o
  -3   9   6      232.21      259.98     15.81 o
  -2   9   6       51.20       57.46      6.98 o
  -1   9   6       83.73       85.52      8.88 o
   0   9   6       24.38       26.92      3.25 o
   1   9   6       36.41       36.17      3.83 o
   2   9   6        0.77        0.00      1.41 o
   4   9   6      398.32      400.80     11.68 o
   5   9   6        0.00        2.65      1.62 o
   6   9   6        1.24        3.35      2.41 o
   7   9   6        3.86        5.85      2.52 o
   8   9   6       27.24       27.07      5.25 o
  -3  10   6        3.42        3.47      2.60 o
  -2  10   6       63.32       70.91      8.14 o
  -1  10   6      109.10      108.14      9.77 o
   0  10   6       42.79       50.86      7.36 o
   1  10   6        3.80        0.49      1.94 o
   2  10   6        6.41       10.79      2.02 o
   3  10   6       14.43       15.14      2.64 o
   4  10   6       66.74       57.80      5.19 o
   5  10   6        0.01        0.00      2.01 o
   6  10   6      139.80      137.42      9.88 o
   7  10   6      143.98      155.91     12.28 o
   8  10   6       16.69        6.61      3.26 o
  -2  11   6        1.43        3.38      2.74 o
  -1  11   6        7.35        3.06      3.26 o
   0  11   6       49.25       56.70     10.23 o
   1  11   6        0.82        1.37      4.09 o
   2  11   6       26.43       21.24      4.10 o
   3  11   6       13.02       12.83      3.15 o
   4  11   6       55.57       53.38      5.05 o
   5  11   6      128.46      123.63      9.20 o
   6  11   6        1.35        0.37      1.92 o
   7  11   6      242.11      239.39     13.87 o
   0  12   6        0.01        8.42      4.75 o
   1  12   6        3.67        0.29      3.30 o
   2  12   6       25.19       19.17      5.70 o
   3  12   6       27.38       24.39      4.18 o
   4  12   6        3.81        7.29      2.47 o
   5  12   6        2.18        0.46      2.94 o
   6  12   6       57.36       55.15      6.50 o
   2  13   6        7.43        7.54      6.24 o
   3  13   6        2.73        4.96      3.56 o
   4  13   6        0.80        1.85      2.23 o
  -2 -11   7        7.59        2.78      2.80 o
  -5 -10   7        0.01        0.62      2.27 o
  -4 -10   7        5.51        3.09      2.77 o
  -3 -10   7       84.70       88.62      9.39 o
  -2 -10   7       19.88       10.49      3.61 o
  -1 -10   7        4.81        3.23      3.12 o
   0 -10   7        4.90        0.91      4.57 o
   1 -10   7        6.12        0.66      4.32 o
  -6  -9   7       52.17       58.20      8.83 o
  -5  -9   7       43.87       41.20      6.15 o
  -4  -9   7        0.00        1.82      4.56 o
  -3  -9   7        0.53        1.65      2.59 o
  -2  -9   7       16.03       26.66      4.89 o
  -1  -9   7      138.08      120.27      9.76 o
   0  -9   7        0.48        0.00      2.40 o
   1  -9   7       17.69        9.81      4.40 o
   2  -9   7       25.82       18.74      6.03 o
  -6  -8   7        1.64        0.00      3.64 o
  -5  -8   7       88.62       88.80      8.82 o
  -4  -8   7       48.58       48.88      6.35 o
  -3  -8   7      147.41      165.45     11.45 o
  -2  -8   7       64.66       70.62      6.18 o
  -1  -8   7        6.45        1.85      2.03 o
   0  -8   7       76.67       84.39      7.06 o
   1  -8   7       34.96       24.16      3.72 o
   2  -8   7        0.12        4.89      2.19 o
   3  -8   7        0.10        0.66      2.62 o
   4  -8   7       18.55        9.13      4.17 o
  -7  -7   7       23.22       22.32      5.36 o
  -6  -7   7        7.10        3.38      5.15 o
  -5  -7   7       30.45       34.75      5.33 o
  -4  -7   7        6.53       11.81      3.87 o
  -3  -7   7       56.52       47.97      8.90 o
  -2  -7   7      470.57      503.98     19.17 o
  -1  -7   7       63.40       62.71      5.94 o
   0  -7   7       83.04       77.02      4.91 o
   1  -7   7        0.00        0.64      1.14 o
   2  -7   7       10.01        7.59      3.26 o
   3  -7   7        0.73        5.26      2.82 o
   4  -7   7       82.22       84.80      8.63 o
  -7  -6   7        0.53        0.23      2.41 o
  -6  -6   7        5.31        3.56      3.92 o
  -5  -6   7       53.00       40.87      4.81 o
  -4  -6   7      249.26      255.27     11.50 o
  -3  -6   7       43.77       47.07      4.38 o
  -2  -6   7      157.95      147.17      8.09 o
  -1  -6   7       12.39       12.93      2.56 o
   0  -6   7      117.59      113.74      5.57 o
   1  -6   7       29.37       28.18      2.94 o
   2  -6   7      182.28      200.54      8.31 o
   3  -6   7       11.07       14.74      3.11 o
   4  -6   7       20.14       21.47      5.88 o
   5  -6   7       36.95       50.64      8.18 o
  -7  -5   7        3.96        0.38      3.42 o
  -6  -5   7        1.18        0.00      2.54 o
  -5  -5   7      641.95      637.44     18.06 o
  -4  -5   7       95.47      105.44      6.29 o
  -3  -5   7       52.48       48.90      4.15 o
  -2  -5   7        2.56        2.12      1.48 o
  -1  -5   7      161.62      154.85      7.07 o
   0  -5   7       70.39       56.77      3.71 o
   1  -5   7      196.83      169.45      6.48 o
   2  -5   7      844.16      836.26     30.95 o
   3  -5   7       39.38       46.77      4.90 o
   4  -5   7       29.30       25.96      3.82 o
   5  -5   7       71.18       67.05      6.57 o
   6  -5   7       27.71       18.74      4.31 o
  -8  -4   7       59.02       71.26     10.81 o
  -7  -4   7        8.76        7.01      3.03 o
  -6  -4   7        8.21       10.58      3.12 o
  -5  -4   7       47.36       49.14      4.61 o
  -4  -4   7      190.46      196.05      8.88 o
  -3  -4   7       22.43       15.35      2.37 o
  -2  -4   7       36.63       25.13      3.47 o
  -1  -4   7      111.47      107.90      9.72 o
   0  -4   7        4.32        2.52      1.12 o
   1  -4   7        0.43        0.01      1.09 o
   2  -4   7       15.29       12.09      2.01 o
   3  -4   7      518.71      519.28     15.73 o
   4  -4   7      249.38      242.88     14.15 o
   5  -4   7        1.33        2.75      1.77 o
   6  -4   7       27.51       28.83      4.48 o
  -8  -3   7        2.31        0.00      5.55 o
  -7  -3   7       29.56       15.49      5.12 o
  -6  -3   7      213.30      197.62     11.84 o
  -5  -3   7       61.38       54.43      4.01 o
  -4  -3   7       32.46       28.40      2.55 o
  -2  -3   7       14.78       15.70      2.52 o
  -1  -3   7      225.91      193.90      7.59 o
   0  -3   7       22.46       24.73      2.57 o
   1  -3   7       47.39       36.52      2.82 o
   2  -3   7       68.79       52.32      4.08 o
   3  -3   7     1654.65     1697.93     30.69 o
   4  -3   7        0.68        0.00      1.94 o
   5  -3   7       51.33       53.17      5.42 o
   6  -3   7       95.75      112.86      8.57 o
   7  -3   7       21.94       23.01      4.16 o
  -8  -2   7        1.51        0.53      4.06 o
  -7  -2   7      169.53      178.05     11.99 o
  -6  -2   7        3.23        3.44      2.05 o
  -5  -2   7      444.44      420.22     12.18 o
  -4  -2   7      136.66      124.22      6.04 o
  -3  -2   7      143.23      106.74      5.18 o
  -2  -2   7      177.95      190.92      7.32 o
  -1  -2   7      130.35      155.63      6.89 o
   0  -2   7      179.50      169.03      5.61 o
   1  -2   7       12.41       11.60      1.52 o
   2  -2   7       46.01       32.73      2.74 o
   3  -2   7      404.85      409.58     14.74 o
   4  -2   7       11.06        4.54      1.85 o
   5  -2   7      139.62      146.05      8.81 o
   6  -2   7       75.72       64.16      6.26 o
   7  -2   7       36.17       35.46      4.93 o
  -8  -1   7       19.31       17.63      4.82 o
  -7  -1   7        0.83        1.68      1.84 o
  -6  -1   7       37.80       43.70      5.44 o
  -5  -1   7      173.91      176.74      8.85 o
  -4  -1   7      142.58      121.89      6.30 o
  -3  -1   7        4.80        2.61      1.63 o
  -2  -1   7        2.77        0.56      1.53 o
  -1  -1   7      466.70      455.93     13.30 o
   0  -1   7      433.20      431.26      9.26 o
   1  -1   7       81.27       56.61      3.44 o
   2  -1   7      104.40       90.84      6.25 o
   3  -1   7      347.35      347.81     13.60 o
   4  -1   7       14.15        5.82      2.21 o
   5  -1   7      150.26      169.40     10.10 o
   6  -1   7        9.35       10.87      3.14 o
   7  -1   7        9.10        6.64      3.02 o
   8  -1   7       47.61       47.16      7.56 o
  -7   0   7      158.73      183.90     12.62 o
  -6   0   7       54.25       50.44      5.47 o
  -5   0   7       54.96       55.05      5.16 o
  -4   0   7      146.40      145.57      7.12 o
  -3   0   7      540.71      550.91     14.49 o
  -2   0   7        5.77        8.74      1.74 o
  -1   0   7      278.59      362.21      9.00 o
   0   0   7      100.02      106.34      5.67 o
   1   0   7     1147.75     1234.99     35.09 o
   2   0   7      331.27      403.57     17.06 o
   3   0   7        0.00        1.19      0.50 o
   4   0   7       17.31       13.84      2.89 o
   5   0   7      682.63      750.60     25.73 o
   6   0   7        6.07        1.91      1.81 o
   7   0   7        0.82        1.22      2.72 o
   8   0   7        0.76        0.00      3.47 o
  -7   1   7       43.24       40.39      5.94 o
  -6   1   7       25.53       22.57      4.47 o
  -5   1   7      178.66      173.47     11.07 o
  -4   1   7      215.28      234.70     15.70 o
  -3   1   7       88.84       91.63      5.97 o
  -1   1   7      327.36      346.81      9.28 o
   0   1   7      448.44      463.98     10.79 o
   1   1   7      479.30      469.02     11.90 o
   2   1   7      121.10      136.84      7.30 o
   3   1   7      497.99      512.35     13.60 o
   4   1   7       48.99       39.50      3.34 o
   5   1   7        4.96        4.13      1.29 o
   6   1   7       10.80       11.50      3.53 o
   7   1   7      447.12      430.59     23.30 o
   8   1   7       28.06       34.48      7.83 o
  -7   2   7        7.71        5.12      4.14 o
  -6   2   7       31.01       33.51      5.56 o
  -5   2   7       43.07       41.12      5.91 o
  -4   2   7       87.48       75.75      8.60 o
  -3   2   7      447.40      402.98     17.89 o
  -2   2   7       15.60       19.02      1.88 o
  -1   2   7       46.06       50.97      4.05 o
   0   2   7       70.37       70.20      3.98 o
   1   2   7      453.26      377.87     14.83 o
   3   2   7       12.60        9.88      1.57 o
   4   2   7      293.76      319.28     10.45 o
   5   2   7       82.05       91.94      5.21 o
   6   2   7       56.11       55.19      4.98 o
   7   2   7        9.51        8.19      3.33 o
   8   2   7      258.58      278.53     18.28 o
  -7   3   7       91.49      119.05     10.31 o
  -6   3   7       36.45       38.13      5.33 o
  -5   3   7      247.94      257.93     12.73 o
  -4   3   7        5.88        5.40      1.95 o
  -3   3   7       36.52       28.16      4.54 o
  -2   3   7      208.07      235.83      9.09 o
  -1   3   7      974.27     1037.10     21.90 o
   0   3   7       74.39       55.55      3.98 o
   1   3   7        6.76        6.12      1.18 o
   2   3   7       18.05       15.55      1.99 o
   3   3   7      168.94      169.84      6.41 o
   4   3   7      118.03      159.86      6.47 o
   5   3   7       12.32        9.46      1.89 o
   6   3   7       73.49       85.31      5.86 o
   7   3   7      150.08      140.50     11.91 o
   8   3   7        0.42        3.14      3.40 o
   9   3   7       60.44       62.04      9.01 o
  -6   4   7        7.05        7.68      3.12 o
  -5   4   7        7.14        5.88      3.28 o
  -4   4   7       33.91       35.86      6.01 o
  -3   4   7      164.42      159.72      9.64 o
  -2   4   7       48.28       55.24      4.71 o
  -1   4   7      661.88      679.57     16.97 o
   0   4   7      149.92      171.48      9.11 o
   1   4   7      247.05      197.70      6.39 o
   2   4   7       85.11       68.68      4.33 o
   3   4   7       14.16       14.34      1.98 o
   4   4   7      122.44      120.24      5.91 o
   5   4   7        7.81        4.63      1.93 o
   6   4   7      128.39      142.04      7.26 o
   7   4   7        8.91       11.28      2.27 o
   8   4   7      113.18      127.36     12.45 o
   9   4   7       47.33       59.16      8.91 o
  -6   5   7       59.83       60.15      7.20 o
  -5   5   7       34.66       43.83      5.97 o
  -4   5   7       28.29       26.97      4.96 o
  -3   5   7        6.53        5.03      2.26 o
  -2   5   7       87.91       88.33      7.18 o
  -1   5   7       39.68       42.63      4.28 o
   0   5   7      748.92      674.42     18.51 o
   1   5   7       41.75       34.23      3.19 o
   2   5   7       28.23       22.54      2.71 o
   3   5   7      176.04      180.45      6.86 o
   4   5   7        3.01        1.81      1.39 o
   5   5   7      363.94      378.63     11.74 o
   6   5   7       47.73       46.35      4.45 o
   7   5   7        1.47        2.38      1.96 o
   8   5   7      407.35      407.76     25.15 o
   9   5   7       30.65       27.55      5.23 o
  -5   6   7       13.72       10.74      3.24 o
  -4   6   7      137.18      137.52     11.49 o
  -3   6   7        2.20        1.28      2.11 o
  -2   6   7        6.78        7.08      2.54 o
  -1   6   7       28.73       29.80      3.69 o
   0   6   7       99.74       99.86      7.11 o
   1   6   7        0.04        0.42      1.71 o
   2   6   7        0.04        0.80      1.31 o
   3   6   7       29.15       25.71      3.43 o
   4   6   7       15.46       14.65      2.20 o
   5   6   7       40.22       35.48      3.55 o
   6   6   7      320.97      372.09     12.72 o
   7   6   7      205.81      217.66     10.13 o
   8   6   7       35.98       29.71      4.04 o
   9   6   7        7.12        9.84      3.78 o
  -5   7   7       11.50       11.48      3.22 o
  -4   7   7        8.49       10.88      3.38 o
  -3   7   7      203.30      185.25     12.23 o
  -2   7   7        0.03        0.95      1.86 o
  -1   7   7      348.49      354.75     13.08 o
   0   7   7       23.95       38.38      9.22 o
   1   7   7        7.67        5.56      1.67 o
   2   7   7      129.62      152.13      6.90 o
   3   7   7       30.45       34.05      3.99 o
   4   7   7      366.28      343.62     12.04 o
   5   7   7       37.00       37.33      3.95 o
   6   7   7        0.02        1.67      1.78 o
   7   7   7       12.27       17.40      3.03 o
   8   7   7        1.23        2.76      2.40 o
  -4   8   7       20.20       28.44      5.61 o
  -3   8   7       32.25       34.24      5.81 o
  -2   8   7       14.09        7.68      2.83 o
  -1   8   7       95.47       78.94      7.74 o
   0   8   7       62.35       51.51      5.56 o
   1   8   7        0.00        0.61      1.40 o
   2   8   7       14.70       17.28      2.36 o
   3   8   7      462.21      510.88     13.58 o
   4   8   7       90.25      106.81      6.89 o
   5   8   7       14.96       12.73      2.15 o
   6   8   7       72.58       86.03      6.69 o
   7   8   7        1.37        0.82      2.30 o
   8   8   7        7.83        6.34      2.78 o
  -3   9   7      243.07      267.96     16.21 o
  -2   9   7      139.40      140.85     11.34 o
  -1   9   7       40.57       32.00      5.27 o
   0   9   7       88.16       84.13      7.14 o
   1   9   7        4.35        8.23      2.02 o
   2   9   7        0.22        0.76      1.62 o
   3   9   7     1164.88     1122.02     19.23 o
   4   9   7       16.21       21.53      3.15 o
   5   9   7       34.31       28.53      3.50 o
   6   9   7       53.48       59.04      5.56 o
   7   9   7        8.93       10.36      3.34 o
   8   9   7        1.55        4.28      2.91 o
  -3  10   7       16.71       12.62      4.08 o
  -2  10   7        0.60        2.46      4.10 o
  -1  10   7      166.67      167.41     12.39 o
   0  10   7      128.01      125.91     11.77 o
   1  10   7        0.24        0.00      2.50 o
   2  10   7       27.71       29.83      3.69 o
   3  10   7       10.52       10.31      2.14 o
   4  10   7        0.27        1.25      1.82 o
   5  10   7      147.10      149.50      8.46 o
   6  10   7        7.17        6.04      2.80 o
   7  10   7       65.75       80.89      9.05 o
  -1  11   7        5.10        5.50      3.89 o
   0  11   7       23.86       44.41      7.59 o
   1  11   7       10.45        4.56      3.25 o
   2  11   7       54.35       55.78      8.21 o
   3  11   7        6.72        2.95      3.00 o
   4  11   7       58.43       49.80      5.00 o
   5  11   7        4.23        4.97      2.43 o
   6  11   7        0.31        0.41      3.26 o
   7  11   7       46.75       57.74      7.94 o
   0  12   7       66.22       85.40     12.76 o
   1  12   7       56.79       55.02     13.05 o
   2  12   7       21.68       23.24      5.63 o
   3  12   7       12.04       11.54      3.79 o
   4  12   7       13.74       19.37      4.02 o
   5  12   7       10.75       13.12      3.76 o
   6  12   7       23.82       23.65      4.43 o
   3  13   7       32.09       26.12      7.51 o
  -4 -10   8        6.32        2.99      3.32 o
  -3 -10   8        1.51        0.46      3.26 o
  -2 -10   8       44.23       37.75      6.01 o
  -1 -10   8        1.69        0.58      3.37 o
   0 -10   8        1.61        3.31      5.65 o
  -5  -9   8        2.11        1.31      2.59 o
  -4  -9   8       29.28       33.00      5.83 o
  -3  -9   8        7.26        6.75      3.05 o
  -2  -9   8       49.43       50.49      6.55 o
  -1  -9   8       19.06       17.62      4.17 o
   0  -9   8        1.92        4.86      3.52 o
   1  -9   8        0.88        0.12      3.93 o
   2  -9   8        0.35        0.96      4.73 o
  -6  -8   8       70.82       80.68      9.76 o
  -5  -8   8        5.82        2.09      2.76 o
  -4  -8   8      118.41      140.02     10.87 o
  -3  -8   8       74.52       95.36      8.71 o
  -2  -8   8        7.98        7.42      2.68 o
  -1  -8   8        9.59        6.05      2.92 o
   0  -8   8        0.13        1.59      1.94 o
   1  -8   8        5.84        3.32      2.32 o
   2  -8   8        1.06        1.16      2.46 o
   3  -8   8       21.72       21.88      4.68 o
  -6  -7   8       24.97       34.87      6.28 o
  -5  -7   8      178.52      188.21     12.26 o
  -4  -7   8        7.66       11.44      3.56 o
  -3  -7   8      178.52      187.15     12.91 o
  -2  -7   8       42.30       38.33      5.22 o
  -1  -7   8      236.74      241.72     11.80 o
   0  -7   8        2.35        0.38      1.58 o
   1  -7   8       63.56       69.55      5.39 o
   2  -7   8        7.76        6.50      2.77 o
   3  -7   8       21.53       24.06      4.82 o
   4  -7   8       13.51        9.34      4.10 o
  -7  -6   8        5.97        3.09      2.67 o
  -6  -6   8        6.38        7.74      2.53 o
  -5  -6   8        1.65        0.49      1.98 o
  -4  -6   8      484.03      531.24     17.09 o
  -3  -6   8       49.54       48.51      4.50 o
  -2  -6   8      447.15      465.45     14.87 o
   0  -6   8        7.72        6.62      1.66 o
   1  -6   8       27.95       22.01      2.57 o
   2  -6   8       12.79       13.12      2.69 o
   3  -6   8       12.37       15.08      3.09 o
   4  -6   8        1.02        1.52      3.39 o
   5  -6   8        1.69        0.79      6.14 o
  -7  -5   8        4.74        1.99      4.08 o
  -6  -5   8        0.01        3.20      3.75 o
  -5  -5   8      166.06      152.47      9.14 o
  -4  -5   8      484.06      539.26     16.44 o
  -3  -5   8      271.51      295.13     10.81 o
  -2  -5   8       37.21       44.67      5.24 o
  -1  -5   8       84.58       94.69      6.04 o
   0  -5   8      211.42      211.06      8.02 o
   1  -5   8       43.71       44.79      3.42 o
   2  -5   8      360.54      333.75     13.01 o
   3  -5   8      302.47      327.84     12.97 o
   4  -5   8      143.05      144.70      9.05 o
   5  -5   8        1.21        1.23      2.23 o
   6  -5   8       18.26       20.51      6.21 o
  -7  -4   8       36.47       28.81      5.87 o
  -6  -4   8        9.49        5.45      2.57 o
  -5  -4   8       36.02       35.94      4.21 o
  -4  -4   8       20.24       20.23      3.05 o
  -3  -4   8      871.50      926.88     31.02 o
  -2  -4   8       84.37       85.86      6.48 o
  -1  -4   8       68.75       50.14      5.56 o
   0  -4   8      330.95      366.78      9.67 o
   1  -4   8       85.02       85.17      4.50 o
   2  -4   8      972.07      952.11     48.63 o
   3  -4   8       27.79       17.91      3.17 o
   4  -4   8      248.84      277.39     12.33 o
   5  -4   8       10.99        9.64      2.90 o
   6  -4   8       43.13       53.53      6.23 o
  -7  -3   8        0.35        1.36      2.56 o
  -6  -3   8       20.48       19.26      4.30 o
  -5  -3   8       46.66       41.97      5.08 o
  -4  -3   8      587.39      528.95     17.84 o
  -3  -3   8       33.94       25.24      3.06 o
  -2  -3   8      101.17       93.03      5.72 o
  -1  -3   8        5.48        5.56      1.47 o
   0  -3   8        0.01        0.63      0.82 o
   1  -3   8       16.39       12.32      1.80 o
   2  -3   8       59.85       59.48      4.43 o
   3  -3   8      378.43      382.16     13.22 o
   4  -3   8      530.35      551.63     19.62 o
   5  -3   8      104.16      100.57      7.71 o
   6  -3   8       32.19       33.95      4.77 o
   7  -3   8       14.20       18.09      3.79 o
  -7  -2   8        5.37        3.05      3.58 o
  -6  -2   8       43.48       30.86      4.42 o
  -5  -2   8       52.79       54.99      4.57 o
  -4  -2   8        4.92        3.69      1.28 o
  -3  -2   8        0.77        1.82      1.44 o
  -2  -2   8        6.30        5.29      1.49 o
  -1  -2   8      252.84      312.53      9.93 o
   0  -2   8      353.15      356.57     10.69 o
   1  -2   8       74.36       60.49      3.49 o
   2  -2   8        4.15        1.82      0.87 o
   3  -2   8       95.80      116.06      7.76 o
   4  -2   8      354.03      345.28     14.15 o
   5  -2   8      134.47      134.68      8.65 o
   6  -2   8      119.34      120.18      8.70 o
   7  -2   8       11.18       11.24      3.04 o
  -7  -1   8        3.82        3.34      1.78 o
  -6  -1   8        0.71        0.00      2.16 o
  -5  -1   8       41.73       41.66      4.14 o
  -4  -1   8      252.35      237.88      9.17 o
  -3  -1   8       56.89       50.88      4.74 o
  -2  -1   8      268.60      211.70      8.47 o
  -1  -1   8       25.06       23.98      2.42 o
   0  -1   8       89.38       68.09      3.96 o
   1  -1   8      518.01      559.79     27.54 o
   2  -1   8        0.04        0.00      1.18 o
   3  -1   8      191.59      157.76     12.13 o
   4  -1   8      575.07      590.28     34.18 o
   5  -1   8      322.32      369.20     17.41 o
   6  -1   8        8.91        8.97      2.97 o
   7  -1   8        0.03        0.00      3.04 o
  -7   0   8        5.01        6.77      2.93 o
  -6   0   8       33.44       34.48      5.20 o
  -5   0   8       66.46       51.91      5.06 o
  -4   0   8       50.71       48.84      4.54 o
  -3   0   8        6.65        6.06      1.68 o
  -2   0   8      169.16      188.33      7.30 o
  -1   0   8       60.20       49.33      4.11 o
   0   0   8      879.98      992.02     27.89 o
   1   0   8      370.33      438.05     11.29 o
   2   0   8        0.72        0.00      0.84 o
   3   0   8        3.27        2.65      0.75 o
   4   0   8      278.11      312.12     13.21 o
   5   0   8       25.26       22.08      4.00 o
   6   0   8       56.94       55.52      7.35 o
   7   0   8       44.05       37.70      5.70 o
   8   0   8        0.10        1.00      3.00 o
  -7   1   8        9.40       10.04      3.56 o
  -6   1   8        8.04        7.06      2.82 o
  -5   1   8       11.25        5.85      2.33 o
  -4   1   8       87.34       74.33      7.71 o
  -3   1   8       66.63       63.74      5.22 o
  -2   1   8       35.18       39.62      3.94 o
  -1   1   8      392.52      349.83      8.86 o
   0   1   8     1182.35     1220.28     32.10 o
   1   1   8      232.55      240.44      9.54 o
   2   1   8      470.33      536.39     21.19 o
   3   1   8      331.77      354.30     12.14 o
   4   1   8        2.49        5.13      0.96 o
   5   1   8       20.05       18.11      3.48 o
   6   1   8       36.71       41.49      6.07 o
   7   1   8      126.34      122.81     11.54 o
   8   1   8       19.79       21.90      5.44 o
  -7   2   8       10.78       17.30      5.17 o
  -6   2   8       21.78       19.23      4.24 o
  -5   2   8       22.84       19.29      3.80 o
  -4   2   8       14.23        9.13      2.67 o
  -3   2   8      168.19      154.95      8.54 o
  -2   2   8      197.88      165.26     14.78 o
  -1   2   8       93.95       96.35      6.71 o
   0   2   8      173.77      172.79      7.36 o
   1   2   8      153.64      147.21      9.21 o
   2   2   8       18.82       20.52      2.66 o
   3   2   8       13.75       11.67      1.55 o
   4   2   8      247.53      241.38      9.25 o
   5   2   8       56.70       45.25      4.47 o
   6   2   8        1.41        0.00      2.42 o
   7   2   8      129.56      139.60     12.18 o
   8   2   8      184.65      206.45     15.87 o
  -6   3   8       10.81       10.06      2.71 o
  -5   3   8        0.73        0.21      1.70 o
  -4   3   8      129.06      120.25      8.77 o
  -3   3   8      161.09      179.94      9.74 o
  -2   3   8        0.02        0.92      1.52 o
  -1   3   8        0.00        0.76      1.16 o
   0   3   8        1.57        0.78      0.63 o
   1   3   8       91.77       81.80      4.29 o
   2   3   8       29.82       27.30      3.39 o
   3   3   8       44.37       41.10      3.20 o
   4   3   8       17.01       24.18      2.80 o
   5   3   8       39.02       38.57      3.40 o
   6   3   8       59.66       50.93      4.58 o
   7   3   8        2.77        0.00      2.96 o
   8   3   8       47.76       42.24      7.47 o
  -6   4   8        6.82        4.10      3.15 o
  -5   4   8      147.27      157.98     10.13 o
  -3   4   8        2.55        2.65      1.79 o
  -2   4   8       82.17       86.84      6.07 o
  -1   4   8      345.22      363.93     18.50 o
   0   4   8       63.40       63.41      5.99 o
   1   4   8        4.90        1.36      1.18 o
   2   4   8        0.11        0.00      1.33 o
   3   4   8        8.37       15.31      2.23 o
   4   4   8        3.19       10.34      2.01 o
   5   4   8        0.72        2.36      1.42 o
   6   4   8       83.06      111.20      6.45 o
   7   4   8       96.57       98.47      7.89 o
   8   4   8       13.28       10.38      3.39 o
  -6   5   8        4.93        0.51      2.28 o
  -5   5   8       80.44       93.03      8.18 o
  -4   5   8       11.42        9.84      2.88 o
  -3   5   8        1.64        1.37      1.86 o
  -2   5   8      141.47      124.15      8.71 o
  -1   5   8      121.88      120.56      7.27 o
   0   5   8      469.32      456.92     16.02 o
   1   5   8       48.75       43.86      3.64 o
   2   5   8        2.92        1.26      1.25 o
   3   5   8        1.46        1.73      1.21 o
   4   5   8        1.69        0.23      1.44 o
   5   5   8       62.84       59.61      4.40 o
   6   5   8       13.29       18.26      2.72 o
   7   5   8      379.39      420.30     15.61 o
   8   5   8        3.86        2.22      2.77 o
  -5   6   8        0.25        0.00      2.23 o
  -4   6   8        0.31        2.13      2.50 o
  -3   6   8       29.99       31.01      4.75 o
  -2   6   8      168.81      163.70     10.67 o
  -1   6   8        1.27        2.44      2.24 o
   0   6   8       74.64       69.83      6.81 o
   1   6   8       12.40       11.61      2.78 o
   2   6   8       26.92       21.92      3.67 o
   3   6   8        8.14        9.09      1.80 o
   4   6   8        2.25        0.64      1.16 o
   5   6   8        8.94        5.20      1.72 o
   6   6   8       52.90       61.90      5.35 o
   7   6   8       25.14       27.74      3.86 o
   8   6   8      189.39      221.16     11.36 o
  -5   7   8        6.04       12.53      3.98 o
  -4   7   8      201.65      200.77     13.75 o
  -3   7   8      101.46      105.32      9.55 o
  -2   7   8       57.11       62.30      6.94 o
  -1   7   8      328.59      324.26     13.05 o
   0   7   8       43.43       35.39      4.66 o
   1   7   8        2.73        3.43      2.81 o
   2   7   8       77.37       56.46      5.98 o
   3   7   8       68.87       72.77      5.83 o
   4   7   8       93.74       80.72      5.80 o
   5   7   8       21.21       22.75      3.01 o
   6   7   8      509.23      518.02     15.35 o
   7   7   8       99.54      103.41      7.26 o
   8   7   8       89.26       86.71      6.83 o
  -4   8   8      147.67      162.19     12.87 o
  -3   8   8      124.28      120.65     10.59 o
  -2   8   8       75.94       81.21      8.38 o
  -1   8   8      101.65      105.49      7.67 o
   0   8   8      237.22      265.35     15.57 o
   1   8   8       10.57       16.21      3.54 o
   2   8   8       63.84       63.27      6.49 o
   3   8   8        7.87        6.36      2.04 o
   4   8   8       96.93      122.43      7.17 o
   5   8   8       13.89       15.14      2.76 o
   6   8   8        6.01        4.60      2.53 o
   7   8   8       14.20       17.88      3.18 o
   8   8   8        1.04        4.33      3.20 o
  -3   9   8       26.99       30.10      5.69 o
  -2   9   8      103.07       98.66      9.60 o
  -1   9   8       35.19       28.22      4.90 o
   0   9   8       59.47       60.23      7.89 o
   1   9   8       27.71       31.96      4.68 o
   2   9   8       34.28       31.20      4.71 o
   3   9   8       31.41       26.22      3.50 o
   4   9   8      282.45      256.95     10.62 o
   5   9   8      288.28      281.47     11.57 o
   6   9   8       32.49       24.20      3.91 o
   7   9   8       34.93       28.28      4.48 o
   8   9   8       29.20       42.45      6.53 o
  -2  10   8       13.80       22.23      4.86 o
  -1  10   8       23.74       27.59      5.82 o
   0  10   8       34.72       29.93      6.04 o
   1  10   8       15.27       14.48      3.75 o
   2  10   8       46.25       42.65      5.57 o
   3  10   8       51.01       49.09      4.63 o
   4  10   8      106.35      125.49      7.55 o
   5  10   8       41.79       47.00      5.29 o
   6  10   8       15.58       12.66      3.97 o
   7  10   8        3.72        0.00      2.96 o
  -1  11   8        9.33       18.14      4.83 o
   0  11   8       70.81       57.80      8.79 o
   1  11   8       17.24       11.06      3.80 o
   2  11   8        7.99        7.21      3.98 o
   3  11   8       61.09       58.66      6.63 o
   4  11   8      906.72      835.39     21.27 o
   5  11   8      208.24      169.17     11.50 o
   6  11   8       30.54       27.05      5.24 o
   1  12   8       24.99       10.86      5.68 o
   2  12   8      102.88      102.93     13.60 o
   3  12   8       23.41       18.77      4.81 o
   4  12   8      104.86      111.69     11.67 o
   5  12   8       94.60       70.45      7.28 o
  -4  -9   9       12.61       23.49      5.04 o
  -3  -9   9       31.47       29.11      5.84 o
  -2  -9   9        1.81        2.38      3.11 o
  -1  -9   9        0.03        1.90      2.63 o
   0  -9   9        3.87        0.00      5.20 o
   1  -9   9       47.00       71.57     15.32 o
  -5  -8   9       31.27       36.47      6.21 o
  -4  -8   9       22.16       31.68      5.26 o
  -3  -8   9        1.75        1.05      2.52 o
  -2  -8   9        3.32        7.84      2.92 o
   0  -8   9        1.63        2.76      2.03 o
   1  -8   9        4.34        0.00      2.61 o
   2  -8   9        0.06        0.00      2.74 o
  -6  -7   9        4.73       18.38      4.85 o
  -5  -7   9       26.68       24.83      5.05 o
  -4  -7   9      143.53      172.26     11.73 o
  -3  -7   9       71.65       77.10      7.84 o
  -2  -7   9       37.94       46.11      5.77 o
  -1  -7   9       39.60       36.17      4.45 o
   0  -7   9       87.39       83.81      5.85 o
   1  -7   9        1.26        4.65      2.35 o
   2  -7   9       13.42        7.91      3.59 o
   3  -7   9        0.02        0.00      2.71 o
  -6  -6   9        0.00        0.00      2.38 o
  -5  -6   9       33.36       26.93      4.22 o
  -4  -6   9       28.46       19.68      3.70 o
  -3  -6   9       34.57       28.14      3.39 o
  -2  -6   9       57.66       56.87      5.40 o
  -1  -6   9       62.04       61.31      5.26 o
   0  -6   9      170.36      179.75      8.16 o
   1  -6   9        0.14        0.41      2.19 o
   2  -6   9        0.01        0.00      1.65 o
   3  -6   9        6.76        5.74      2.02 o
   4  -6   9        0.94        3.96      2.68 o
  -6  -5   9        0.62        5.26      3.49 o
  -5  -5   9       16.54       15.12      3.37 o
  -4  -5   9       77.06       80.06      6.56 o
  -3  -5   9      285.48      307.08     11.50 o
  -2  -5   9       24.23       22.75      3.21 o
  -1  -5   9       92.46       92.76      6.27 o
   0  -5   9      397.08      449.27     10.57 o
   1  -5   9       13.23       11.70      1.92 o
   2  -5   9       40.67       26.46      3.95 o
   3  -5   9        3.18        4.13      2.00 o
   4  -5   9        0.84        0.34      2.26 o
   5  -5   9       24.69       23.15      4.72 o
  -7  -4   9        0.00        2.90      2.36 o
  -6  -4   9        7.54        4.62      2.43 o
  -5  -4   9       38.79       40.57      5.17 o
  -4  -4   9        8.97       12.67      2.72 o
  -3  -4   9        0.98        5.84      2.08 o
  -2  -4   9      764.88      810.19     23.76 o
  -1  -4   9      918.98      898.04     19.78 o
   0  -4   9      674.09      663.96     13.53 o
   1  -4   9      254.47      268.47      8.37 o
   2  -4   9        0.09        1.53      1.85 o
   3  -4   9        0.18        3.12      2.51 o
   4  -4   9        4.87        3.22      2.86 o
   5  -4   9        0.02        2.21      2.16 o
   6  -4   9       23.85       20.64      4.13 o
  -7  -3   9        7.05       14.52      4.11 o
  -6  -3   9       21.24       26.63      5.13 o
  -5  -3   9        4.76        9.92      2.76 o
  -4  -3   9      570.63      529.88     17.52 o
  -3  -3   9      240.19      253.45      9.36 o
  -2  -3   9      219.63      233.51      7.84 o
  -1  -3   9      159.38      165.61      7.11 o
   0  -3   9        5.77        1.67      1.10 o
   1  -3   9        0.87        1.66      0.98 o
   2  -3   9      146.28      131.92      8.73 o
   3  -3   9        4.54        7.89      2.53 o
   4  -3   9       11.31       12.36      2.74 o
   5  -3   9       94.52       84.21      7.22 o
   6  -3   9        1.88        0.08      2.59 o
  -7  -2   9       18.83       18.98      5.53 o
  -6  -2   9       12.48       19.34      3.73 o
  -5  -2   9        7.93       10.79      3.11 o
  -4  -2   9       34.90       38.23      3.68 o
  -3  -2   9        3.52        7.88      2.64 o
  -2  -2   9       85.36       86.00      5.55 o
  -1  -2   9        5.75        9.22      1.99 o
   0  -2   9       84.27       94.68      5.51 o
   1  -2   9       18.74       13.61      2.02 o
   2  -2   9       51.43       41.46      3.09 o
   3  -2   9      322.10      310.07     22.95 o
   4  -2   9       21.52       17.00      3.54 o
   5  -2   9       59.15       60.31      6.10 o
   6  -2   9      151.37      145.45      9.88 o
   7  -2   9        1.68        0.00      2.92 o
  -7  -1   9       10.58        9.15      4.18 o
  -6  -1   9        0.87        4.83      2.40 o
  -5  -1   9      129.74      140.66      7.72 o
  -4  -1   9       40.61       35.77      3.65 o
  -3  -1   9       49.24       45.11      4.63 o
  -2  -1   9        5.09        3.26      1.47 o
  -1  -1   9       15.49       11.36      1.64 o
   0  -1   9        0.34        1.15      0.81 o
   1  -1   9      326.89      342.11     13.60 o
   2  -1   9        5.01        4.80      1.30 o
   3  -1   9      411.65      377.76     18.30 o
   4  -1   9      661.30      704.33     28.55 o
   5  -1   9        0.00        4.67      2.81 o
   6  -1   9       12.86        9.86      2.75 o
   7  -1   9        0.00        1.34      2.23 o
  -7   0   9        5.13        6.94      3.59 o
  -6   0   9       84.48       84.53      7.72 o
  -5   0   9       20.87       15.72      3.31 o
  -4   0   9      166.76      151.60      9.04 o
  -3   0   9       79.47       90.18      6.60 o
  -2   0   9       24.20       25.59      3.22 o
  -1   0   9      121.80      113.49      5.80 o
   0   0   9       25.87       34.20      3.73 o
   1   0   9       14.83       12.00      1.80 o
   2   0   9        0.06        0.00      0.95 o
   3   0   9       59.48       52.19      3.89 o
   4   0   9      243.06      270.94     12.80 o
   5   0   9      211.55      222.76     13.97 o
   6   0   9       61.25       76.66      8.91 o
   7   0   9       13.43       14.81      3.57 o
  -7   1   9        0.94        2.15      2.01 o
  -6   1   9       64.78       59.53      6.85 o
  -5   1   9       84.45       73.46      7.06 o
  -4   1   9      138.76      122.40     10.32 o
  -3   1   9       77.95       73.84      5.77 o
  -2   1   9      264.48      235.42     15.87 o
  -1   1   9       14.00       13.13      1.87 o
   0   1   9      604.90      580.13     19.20 o
   1   1   9       30.21       35.97      3.80 o
   2   1   9       35.14       37.99      3.17 o
   3   1   9       55.57       63.23      4.75 o
   4   1   9        5.06        3.64      0.86 o
   5   1   9        8.38        8.20      2.74 o
   6   1   9       36.09       36.95      5.55 o
   7   1   9      159.82      194.68     18.17 o
   8   1   9       51.18       40.46      7.35 o
  -6   2   9        3.43        2.40      2.23 o
  -5   2   9        0.13        1.67      2.31 o
  -4   2   9        0.09        0.13      1.88 o
  -3   2   9        6.42        4.65      2.46 o
  -2   2   9      332.32      279.64     24.44 o
  -1   2   9      143.58      131.65      5.97 o
   0   2   9       90.06       91.04      5.24 o
   1   2   9      106.47      126.95      9.93 o
   2   2   9      182.14      202.78      9.22 o
   3   2   9       52.99       51.26      4.40 o
   4   2   9      119.91       98.80      5.95 o
   5   2   9       39.98       36.38      3.52 o
   6   2   9       25.50       21.42      4.32 o
   7   2   9        3.20        3.39      2.91 o
   8   2   9      112.90      143.01     13.55 o
  -6   3   9       29.94       29.58      4.52 o
  -5   3   9        2.39        2.58      1.84 o
  -4   3   9       32.89       30.97      4.54 o
  -3   3   9       55.54       61.00      5.93 o
  -2   3   9       71.22       71.12      5.17 o
  -1   3   9        8.89        4.24      2.50 o
   0   3   9      332.39      318.51     13.29 o
   1   3   9      483.09      441.00     14.64 o
   2   3   9      154.48      156.76      8.17 o
   3   3   9        4.56        4.79      1.67 o
   4   3   9        0.83        0.74      1.28 o
   5   3   9       80.82       81.21      4.98 o
   6   3   9      131.12      125.06      8.23 o
   7   3   9       10.21        5.56      2.66 o
   8   3   9      143.18      150.74     13.72 o
  -6   4   9        0.20        1.60      2.94 o
  -5   4   9       11.88       14.33      3.41 o
  -4   4   9       30.76       25.59      4.31 o
  -3   4   9      216.14      204.65     11.98 o
  -2   4   9       58.11       57.33      5.01 o
  -1   4   9        0.00        0.00      2.14 o
   0   4   9       74.96       76.43      6.76 o
   1   4   9      100.56       96.82      4.72 o
   2   4   9       14.76       18.17      2.78 o
   3   4   9      357.05      311.60     10.31 o
   4   4   9      514.22      512.91     13.36 o
   5   4   9      243.92      252.39      9.37 o
   6   4   9       10.05       12.94      2.11 o
   7   4   9        1.62        1.93      1.96 o
   8   4   9       41.10       46.58      7.74 o
  -5   5   9       22.35       20.52      3.99 o
  -4   5   9        0.03        0.00      2.43 o
  -3   5   9      164.22      173.15     11.03 o
  -2   5   9      278.01      281.32     11.86 o
  -1   5   9      109.90      132.36      9.38 o
   0   5   9      246.50      234.48     12.17 o
   1   5   9        5.10        4.49      1.44 o
   2   5   9      227.34      247.76     10.27 o
   3   5   9      559.21      563.56     14.08 o
   4   5   9      780.18      785.97     17.33 o
   5   5   9       56.31       60.06      4.50 o
   6   5   9      129.41      123.86      7.29 o
   7   5   9       65.59       70.37      6.85 o
   8   5   9       55.92       60.22      7.68 o
  -5   6   9        6.29        4.95      2.78 o
  -4   6   9      109.26      101.44      9.51 o
  -3   6   9       66.16       82.25      8.07 o
  -2   6   9       23.57       18.50      3.87 o
  -1   6   9       48.49       47.12      4.98 o
   0   6   9      588.81      610.91     20.11 o
   1   6   9      161.25      164.92     10.48 o
   2   6   9       86.65       83.62      7.48 o
   3   6   9       18.42       17.80      2.57 o
   4   6   9      195.77      219.97      8.56 o
   5   6   9      104.92       95.36      6.13 o
   6   6   9      274.23      252.51     10.64 o
   7   6   9       54.87       45.17      4.65 o
   8   6   9       21.93       20.62      3.99 o
  -4   7   9        0.20        2.60      2.54 o
  -3   7   9        2.96        2.41      2.71 o
  -2   7   9       30.97       30.31      4.77 o
  -1   7   9       30.43       35.49      5.25 o
   0   7   9      175.94      183.02     11.37 o
   1   7   9      424.34      453.25     17.63 o
   2   7   9       28.73       23.04      4.17 o
   3   7   9       51.81       46.87      5.07 o
   5   7   9      203.56      211.30      9.40 o
   6   7   9       44.10       51.05      4.92 o
   7   7   9       20.15       19.63      3.16 o
   8   7   9        0.35        0.00      2.84 o
  -3   8   9        3.55        1.82      2.47 o
  -2   8   9        0.01        0.00      2.87 o
  -1   8   9      163.31      156.11     10.89 o
   0   8   9        2.84        5.59      2.71 o
   1   8   9      360.20      340.55     15.60 o
   2   8   9       34.19       29.94      4.56 o
   3   8   9      311.07      301.01     13.25 o
   4   8   9        0.73        0.15      1.80 o
   5   8   9       94.88       96.77      7.17 o
   6   8   9        0.02        0.00      2.17 o
   7   8   9      289.19      294.51     12.54 o
   8   8   9        2.20        3.42      2.13 o
  -3   9   9       78.06       85.31      9.41 o
  -2   9   9       37.80       27.52      5.23 o
  -1   9   9       24.90       27.71      6.37 o
   0   9   9       60.27       64.71      6.94 o
   1   9   9      122.58      113.55      9.19 o
   2   9   9       34.21       29.04      4.38 o
   3   9   9       31.92       35.53      4.81 o
   4   9   9        1.75        2.73      1.57 o
   5   9   9      162.00      147.11      8.55 o
   7   9   9       62.91       57.57      6.62 o
  -2  10   9      218.31      217.77     15.26 o
  -1  10   9       49.13       49.81      8.20 o
   0  10   9       74.11       66.69      9.06 o
   1  10   9      133.41      131.16     10.06 o
   2  10   9      200.71      191.57     12.20 o
   3  10   9        2.92        0.00      1.94 o
   4  10   9      117.27       88.20      7.23 o
   5  10   9        3.05        2.92      2.47 o
   6  10   9        0.48        0.00      2.40 o
   7  10   9        9.46        5.04      2.78 o
   0  11   9       27.65       23.53      5.64 o
   1  11   9       21.62       16.12      4.42 o
   2  11   9        1.41        3.43      2.57 o
   3  11   9      107.04      101.88      9.38 o
   4  11   9      171.38      175.76     10.37 o
   5  11   9       82.20       88.08      7.72 o
   6  11   9        6.37        1.55      2.86 o
   1  12   9        4.76        3.82      3.37 o
   2  12   9        4.46       13.83      5.18 o
   3  12   9        7.56        8.15      6.61 o
   4  12   9        3.55        1.65      2.31 o
  -2  -9  10        8.34       14.78      4.70 o
  -1  -9  10        0.71        0.00      5.09 o
  -4  -8  10        1.34        0.00      2.72 o
  -3  -8  10       42.60       40.36      5.92 o
  -2  -8  10      213.02      258.26     14.83 o
  -1  -8  10       47.59       64.50      9.52 o
   0  -8  10        1.25        0.00      3.55 o
   1  -8  10        5.39        9.72      6.67 o
  -5  -7  10        8.31        9.39      4.49 o
  -4  -7  10        8.30        6.47      4.11 o
  -3  -7  10        8.68       17.75      4.03 o
  -2  -7  10        1.14        0.00      2.23 o
  -1  -7  10      154.39      159.64      9.27 o
   0  -7  10       18.03       18.10      3.94 o
   1  -7  10       11.88       11.23      3.83 o
   2  -7  10        0.68        1.43      2.95 o
   3  -7  10        5.43        9.60      4.19 o
  -5  -6  10       14.93        8.83      3.24 o
  -4  -6  10       21.96       21.24      3.78 o
  -3  -6  10      101.82      113.62      8.19 o
  -2  -6  10      173.83      210.31     10.67 o
  -1  -6  10        1.44        0.91      2.31 o
   0  -6  10        1.35        0.00      1.67 o
   1  -6  10        0.22        0.00      1.97 o
   2  -6  10       34.30       26.75      4.67 o
   3  -6  10       23.80       18.17      4.16 o
   4  -6  10       40.02       41.05      6.74 o
  -6  -5  10        4.62        3.12      5.05 o
  -5  -5  10       55.40       72.78      7.07 o
  -4  -5  10        4.23        6.12      2.36 o
  -3  -5  10      424.01      449.84     16.52 o
  -2  -5  10       39.98       43.99      4.80 o
  -1  -5  10       38.13       30.77      3.86 o
   0  -5  10       39.75       35.48      3.44 o
   1  -5  10        0.07        0.88      1.73 o
   2  -5  10      139.42      177.30      9.88 o
   3  -5  10      124.46      127.48      8.74 o
   4  -5  10        4.07        1.89      2.77 o
   5  -5  10        0.11        7.17      3.80 o
  -6  -4  10        0.11        1.69      4.46 o
  -5  -4  10        1.15        0.68      3.37 o
  -4  -4  10      329.95      353.22     13.99 o
  -3  -4  10       80.16       93.70      6.99 o
  -2  -4  10       49.05       43.03      5.07 o
  -1  -4  10       68.31       62.60      5.46 o
   0  -4  10       69.08       76.64      4.80 o
   1  -4  10      489.21      461.65     12.00 o
   2  -4  10        5.92        4.11      2.40 o
   3  -4  10       38.16       45.59      5.18 o
   4  -4  10        0.01        0.66      4.04 o
   5  -4  10        0.28        0.00      2.47 o
  -6  -3  10        1.17        0.00      2.53 o
  -5  -3  10        6.07        8.80      2.89 o
  -4  -3  10        1.12        0.11      1.97 o
  -3  -3  10      403.35      427.91     14.49 o
  -2  -3  10      107.63      106.34      5.64 o
  -1  -3  10       24.16       25.20      2.98 o
   0  -3  10       19.86       15.78      2.23 o
   1  -3  10      842.54      878.39     33.43 o
   2  -3  10        3.58        3.80      2.13 o
   3  -3  10      512.06      487.82     17.46 o
   4  -3  10       46.04       42.38      5.06 o
   5  -3  10        8.31        6.53      2.67 o
   6  -3  10        3.61        3.61      2.46 o
  -6  -2  10        1.17        3.66      2.50 o
  -5  -2  10        1.92        0.23      2.24 o
  -4  -2  10        0.37        3.48      2.27 o
  -3  -2  10      378.83      411.35     14.14 o
  -2  -2  10      257.84      314.95     13.56 o
  -1  -2  10      113.76      113.88      5.89 o
   0  -2  10       82.81       81.45      4.91 o
   1  -2  10        1.16        2.03      1.08 o
   2  -2  10        8.82        6.69      1.46 o
   3  -2  10       43.10       36.10      5.40 o
   4  -2  10      169.27      199.76     13.35 o
   5  -2  10        1.22        1.96      2.04 o
   6  -2  10       74.89       70.52      7.20 o
  -6  -1  10       31.02       39.87      6.19 o
  -5  -1  10        7.51        4.20      2.13 o
  -4  -1  10       42.88       35.94      3.52 o
  -3  -1  10      468.67      525.87     16.37 o
  -2  -1  10      265.29      306.41     10.25 o
  -1  -1  10      126.77      125.47      6.53 o
   0  -1  10        0.37        2.16      1.80 o
   1  -1  10      194.69      204.76      8.70 o
   2  -1  10       37.27       32.73      3.00 o
   3  -1  10        1.54        0.00      0.68 o
   4  -1  10        1.81        1.67      1.98 o
   5  -1  10        0.98        1.87      2.37 o
   6  -1  10        0.05        0.29      2.36 o
   7  -1  10        3.87        6.24      2.84 o
  -6   0  10       61.55       69.94      8.90 o
  -5   0  10        1.74        0.00      1.71 o
  -4   0  10       29.10       24.01      3.76 o
  -3   0  10        5.36        7.87      2.14 o
  -2   0  10        7.34        6.13      1.80 o
  -1   0  10        0.22        0.74      1.29 o
   0   0  10        1.28        3.23      1.19 o
   1   0  10        7.41        2.88      1.55 o
   2   0  10       28.03       23.77      2.65 o
   3   0  10        3.50        2.46      1.41 o
   4   0  10      183.90      162.48      8.92 o
   5   0  10      529.17      574.94     29.65 o
   6   0  10        4.49        3.52      2.55 o
   7   0  10       24.24       23.13      4.68 o
  -6   1  10        7.68        9.57      3.24 o
  -5   1  10        7.52        5.86      2.40 o
  -4   1  10        7.39        8.86      3.53 o
  -3   1  10       59.13       53.19      5.03 o
  -2   1  10       16.61       16.24      2.13 o
  -1   1  10      333.26      319.70      9.97 o
   0   1  10        1.42        0.39      1.59 o
   1   1  10       92.54       92.96      6.45 o
   2   1  10       20.99       18.97      2.30 o
   3   1  10       24.91       21.43      3.11 o
   4   1  10      193.26      203.15     11.83 o
   5   1  10      541.78      608.38     20.66 o
   6   1  10        4.34        0.00      2.57 o
   7   1  10       21.28       27.88      5.73 o
  -6   2  10        1.03        0.00      2.20 o
  -5   2  10       55.17       41.45      7.09 o
  -4   2  10        4.82        4.94      2.85 o
  -3   2  10      130.29      112.16      8.04 o
  -2   2  10        4.32        4.12      1.04 o
  -1   2  10       10.53        8.88      1.86 o
   0   2  10      425.00      452.07     22.80 o
   1   2  10      131.91       89.75      8.38 o
   2   2  10       28.56       24.75      2.66 o
   3   2  10        0.57        0.00      1.31 o
   4   2  10      157.21      162.54     10.32 o
   5   2  10      551.05      594.83     27.11 o
   6   2  10       28.45       26.34      5.73 o
   7   2  10        0.07        2.89      3.55 o
   8   2  10        6.18        1.79      3.41 o
  -6   3  10        3.39        5.45      2.92 o
  -5   3  10        0.05        3.25      2.88 o
  -4   3  10      235.14      232.75     16.00 o
  -3   3  10        9.08        2.67      1.99 o
  -2   3  10       16.14       18.03      3.58 o
  -1   3  10       47.87       49.70      5.81 o
   0   3  10      112.95      102.13      5.91 o
   1   3  10      177.00      186.22      9.57 o
   2   3  10      104.54      116.22      7.31 o
   3   3  10       38.73       43.32      4.86 o
   4   3  10       57.96       58.61      5.44 o
   5   3  10        6.49        8.11      2.19 o
   6   3  10       18.22       18.94      3.75 o
   7   3  10        0.81        2.03      3.25 o
   8   3  10        0.49        0.00      3.45 o
  -5   4  10       40.55       40.69      6.18 o
  -4   4  10        7.67        8.98      3.28 o
  -3   4  10      162.60      140.16     12.41 o
  -2   4  10        1.43        0.82      2.19 o
  -1   4  10       13.77        8.32      2.93 o
   0   4  10      704.78      755.32     22.22 o
   1   4  10      835.11      847.97     32.04 o
   2   4  10       91.98       86.35      6.05 o
   3   4  10      462.78      448.25     18.01 o
   4   4  10       34.23       29.80      3.10 o
   5   4  10      152.28      134.23      7.81 o
   6   4  10        4.03        4.86      2.77 o
   7   4  10       20.55       15.31      3.46 o
   8   4  10        0.00        0.77      3.35 o
  -5   5  10        7.69       11.79      3.48 o
  -4   5  10        0.09        1.52      3.70 o
  -3   5  10        0.08        0.00      3.11 o
  -2   5  10      102.88      108.18      7.42 o
  -1   5  10        1.75        4.16      2.16 o
   0   5  10      468.92      450.64     17.62 o
   1   5  10       49.83       57.21      6.36 o
   2   5  10       59.65       67.29      7.26 o
   3   5  10       11.28       12.97      2.67 o
   4   5  10      109.83       90.82      5.94 o
   5   5  10       55.24       69.74      5.54 o
   6   5  10       20.06       19.34      4.00 o
   7   5  10        3.11        0.00      2.87 o
   8   5  10        2.32        0.64      2.42 o
  -4   6  10       20.57       11.71      4.57 o
  -3   6  10       30.94       34.40      6.73 o
  -2   6  10       26.36       16.23      3.07 o
  -1   6  10       15.14        9.25      3.00 o
   0   6  10      149.67      139.95     10.10 o
   1   6  10      441.88      497.35     18.91 o
   2   6  10       86.43       84.82      7.90 o
   3   6  10       60.84       59.74      5.57 o
   4   6  10       37.23       38.60      3.92 o
   5   6  10       44.98       54.33      5.39 o
   6   6  10       80.05       93.00      6.50 o
   7   6  10       15.13       19.01      4.57 o
   8   6  10        0.74        1.91      2.48 o
  -4   7  10       20.03       30.01      7.10 o
  -3   7  10        0.65        4.24      6.30 o
  -2   7  10       22.62       24.90      5.70 o
  -1   7  10       94.63      109.38      9.35 o
   0   7  10        6.73       15.04      3.81 o
   1   7  10        3.39        5.71      3.14 o
   2   7  10       61.21       63.05      7.04 o
   3   7  10      166.28      164.34     11.25 o
   4   7  10      137.68      120.68      7.03 o
   5   7  10        0.85        2.63      1.89 o
   6   7  10       21.04       18.54      2.76 o
   7   7  10       18.70       15.34      3.29 o
   8   7  10        4.06        0.00      2.80 o
  -3   8  10        0.00        0.00      3.40 o
  -2   8  10       15.36       18.03      4.94 o
  -1   8  10      238.08      224.11     13.68 o
   0   8  10       58.59       61.68      7.10 o
   1   8  10        3.54        6.32      2.93 o
   2   8  10        9.74        8.14      2.85 o
   3   8  10       29.28       19.03      3.98 o
   4   8  10       19.33       20.48      3.25 o
   5   8  10       56.53       51.41      5.20 o
   6   8  10        3.62        2.75      1.42 o
   7   8  10       16.91       12.09      3.15 o
  -2   9  10        7.07        0.27      3.59 o
  -1   9  10       70.50       92.11      8.74 o
   0   9  10       28.76       29.22      4.98 o
   1   9  10       83.50       87.76      8.52 o
   2   9  10       25.64       23.13      4.12 o
   3   9  10      128.35      120.20     10.06 o
   4   9  10        6.50        6.41      2.06 o
   5   9  10       93.49       85.57      7.03 o
   6   9  10       73.65       69.00      6.11 o
   7   9  10       21.41       16.12      3.16 o
  -1  10  10       20.49       18.73      5.61 o
   0  10  10       14.62       10.85      4.40 o
   1  10  10        1.22        0.00      2.80 o
   2  10  10       39.50       37.99      5.70 o
   3  10  10        3.12        0.79      1.94 o
   4  10  10        0.34        0.77      1.98 o
   5  10  10       58.36       50.17      6.22 o
   6  10  10       13.34       11.84      3.03 o
   0  11  10        0.10        0.00      3.57 o
   1  11  10       10.84        9.26      4.13 o
   2  11  10        1.80        0.04      3.75 o
   3  11  10       47.55       33.30      5.72 o
   4  11  10        0.72        3.11      1.78 o
   5  11  10       38.49       32.96      4.52 o
  -2  -8  11       74.64      100.77     10.30 o
  -1  -8  11       56.16       59.67     11.05 o
   0  -8  11       46.33       72.29     15.15 o
  -4  -7  11       90.98      106.50      9.60 o
  -3  -7  11       26.92       26.19      4.71 o
  -2  -7  11        0.01        0.00      2.61 o
  -1  -7  11        5.10        2.70      2.83 o
   0  -7  11        0.05        3.05      2.91 o
   1  -7  11        1.07        0.00      3.68 o
   2  -7  11       76.69       86.35     10.93 o
  -5  -6  11       20.15       22.79      4.71 o
  -4  -6  11      125.78      151.68     11.11 o
  -3  -6  11        0.87        1.23      2.16 o
  -2  -6  11       91.95      100.29      9.64 o
  -1  -6  11       47.73       44.69      4.76 o
   0  -6  11        0.16        2.00      1.91 o
   1  -6  11       15.03       15.87      4.22 o
   2  -6  11       27.93       21.67      4.44 o
   3  -6  11       15.66        8.67      4.45 o
  -5  -5  11        0.15        0.00      2.62 o
  -4  -5  11       51.69       57.84      6.03 o
  -3  -5  11       11.25       15.03      4.27 o
  -2  -5  11      333.06      405.40     15.23 o
  -1  -5  11       12.56       12.61      2.70 o
   0  -5  11       89.20       81.12      5.99 o
   1  -5  11       21.28       17.53      5.38 o
   2  -5  11        0.09        0.00      1.81 o
   3  -5  11        2.87        2.01      2.41 o
   4  -5  11        1.52        0.80      2.10 o
  -5  -4  11        2.79        0.42      2.36 o
  -4  -4  11      125.60      150.98      9.54 o
  -3  -4  11      219.58      246.58     11.79 o
  -2  -4  11      155.52      153.87      8.32 o
  -1  -4  11      121.41      130.93      8.17 o
   0  -4  11      253.44      218.93     10.83 o
   1  -4  11      431.14      426.72     18.22 o
   2  -4  11        5.32        6.05      2.23 o
   3  -4  11        5.35        5.29      1.94 o
   4  -4  11       26.80       28.87      4.69 o
   5  -4  11       26.34       31.62      4.92 o
  -6  -3  11        0.50        3.34      3.16 o
  -5  -3  11        0.02        0.00      2.08 o
  -4  -3  11        2.24        4.87      3.73 o
  -3  -3  11       78.99       80.79      6.71 o
  -2  -3  11      168.02      161.39      8.33 o
  -1  -3  11      203.27      219.80      8.09 o
   0  -3  11        1.11        2.90      1.75 o
   1  -3  11        2.47        5.51      1.67 o
   2  -3  11        0.30        1.33      1.99 o
   3  -3  11        2.81        1.23      2.05 o
   4  -3  11       59.82       72.39      6.74 o
   5  -3  11        3.50        4.47      2.39 o
  -6  -2  11        0.02        0.33      3.29 o
  -5  -2  11       28.43       27.92      5.00 o
  -4  -2  11        9.60        9.09      3.24 o
  -3  -2  11        4.74        5.83      2.98 o
  -2  -2  11       95.69      116.56      6.60 o
  -1  -2  11      152.61      147.00      7.70 o
   0  -2  11       65.08       57.53      5.50 o
   1  -2  11        4.94        6.75      1.61 o
   2  -2  11        6.40        4.28      1.34 o
   3  -2  11       11.13        8.04      3.09 o
   4  -2  11        3.58        3.09      2.12 o
   5  -2  11        0.41        0.00      2.80 o
   6  -2  11        0.04        3.62      2.78 o
  -6  -1  11       52.27       56.95      9.48 o
  -5  -1  11       36.68       38.22      7.62 o
  -4  -1  11       28.06       22.60      3.52 o
  -3  -1  11        2.24        4.37      2.10 o
  -2  -1  11      136.40      131.41      7.91 o
  -1  -1  11      343.84      354.47     11.28 o
   0  -1  11        5.14        4.17      2.05 o
   1  -1  11       17.30       12.91      2.75 o
   2  -1  11       16.48       13.47      2.15 o
   3  -1  11        0.72        1.79      1.73 o
   4  -1  11       13.72       13.17      3.33 o
   5  -1  11        0.03        1.59      2.65 o
   6  -1  11        6.07        4.94      2.81 o
  -6   0  11        7.13       10.02      4.00 o
  -5   0  11       44.74       53.30      7.66 o
  -4   0  11        0.39        3.24      2.79 o
  -3   0  11        6.66        6.13      2.53 o
  -2   0  11      440.23      456.70     13.22 o
  -1   0  11       73.44       84.03      5.50 o
   1   0  11       25.89       23.45      3.66 o
   2   0  11       47.97       40.58      3.72 o
   3   0  11        4.89        4.59      1.61 o
   4   0  11       75.67       68.04      6.14 o
   5   0  11      325.69      341.40     15.53 o
   6   0  11       16.59        8.27      3.11 o
   7   0  11      162.82      179.11     11.70 o
  -6   1  11        0.62        1.38      2.82 o
  -4   1  11        7.27       12.28      3.95 o
  -2   1  11       47.36       45.58      3.79 o
  -1   1  11      160.57      170.87      8.14 o
   0   1  11       20.74       19.51      3.06 o
   1   1  11      160.55      190.99      9.71 o
   2   1  11       38.89       40.78      4.80 o
   3   1  11      124.76      119.78      6.20 o
   4   1  11       98.89      106.09      8.52 o
   5   1  11       42.47       44.98      6.00 o
   6   1  11       10.37        4.86      2.46 o
   7   1  11       17.02       27.59      6.01 o
  -5   2  11       13.30       14.10      3.57 o
  -4   2  11       51.12       64.37      8.64 o
  -3   2  11      124.66       99.32      9.92 o
  -2   2  11        5.88        1.95      2.06 o
  -1   2  11      224.19      197.78     11.31 o
   0   2  11      129.02      128.66      7.05 o
   1   2  11        0.40        1.59      1.30 o
   2   2  11      127.04      114.67      9.59 o
   3   2  11      111.64      109.78      8.67 o
   4   2  11      117.81      129.89      8.02 o
   5   2  11       29.18       37.82      5.41 o
   6   2  11      268.35      302.33     16.16 o
   7   2  11       15.95       14.70      4.11 o
  -5   3  11        4.70        3.34      2.29 o
  -4   3  11        3.08        4.04      3.13 o
  -3   3  11        0.70        0.00      2.59 o
  -2   3  11       14.73       10.47      3.08 o
  -1   3  11        3.56        2.56      2.26 o
   0   3  11        4.43        2.16      0.78 o
   1   3  11        0.01        0.00      1.69 o
   2   3  11      208.78      219.04      9.96 o
   3   3  11       19.73       20.92      3.44 o
   4   3  11       30.55       20.95      3.71 o
   5   3  11        6.01        7.43      3.64 o
   6   3  11       82.60       77.40      7.96 o
   7   3  11        9.07        7.71      4.75 o
  -5   4  11       13.69        9.35      3.86 o
  -4   4  11        2.98        4.10      3.14 o
  -3   4  11       89.47       86.53     10.14 o
  -2   4  11       17.56       12.07      3.88 o
  -1   4  11       32.46       31.60      5.15 o
   0   4  11       20.10       25.26      4.56 o
   1   4  11      207.44      237.15      9.76 o
   2   4  11      438.27      452.89     14.44 o
   3   4  11        7.09       10.06      2.82 o
   4   4  11       34.08       40.99      4.64 o
   5   4  11       63.63       55.90      5.78 o
   6   4  11      177.59      180.04     14.43 o
   7   4  11        5.41        0.98      2.84 o
  -4   5  11       29.69       26.31      5.82 o
  -3   5  11       42.23       42.88      7.52 o
  -2   5  11       12.42        9.50      3.06 o
  -1   5  11        2.85        4.12      2.33 o
   0   5  11       23.24       37.49      5.45 o
   1   5  11       94.82       94.82      8.15 o
   2   5  11     1081.25     1094.99     31.84 o
   3   5  11      128.00      126.82     10.93 o
   4   5  11       46.73       48.48      5.33 o
   5   5  11       13.96       11.97      2.84 o
   6   5  11       43.67       45.10      6.46 o
   7   5  11        7.16       12.82      3.89 o
  -4   6  11        0.00        0.00      3.35 o
  -3   6  11       44.30       60.00     10.97 o
  -2   6  11       10.57       10.29      3.45 o
  -1   6  11       17.13       11.13      2.90 o
   0   6  11       31.38       41.40      6.02 o
   1   6  11      568.88      663.50     22.72 o
   2   6  11      125.53      132.53     10.31 o
   3   6  11       88.49       68.24      6.28 o
   4   6  11      417.18      392.31     16.44 o
   5   6  11      417.97      391.80     15.57 o
   6   6  11       67.45       56.23      5.67 o
   7   6  11       41.57       43.67      6.66 o
  -3   7  11        0.08        3.40      3.60 o
  -2   7  11        3.42        0.85      4.02 o
  -1   7  11       17.98       14.73      3.64 o
   0   7  11       82.12       95.59      8.91 o
   1   7  11       17.68       14.96      3.57 o
   2   7  11       34.16       21.81      4.38 o
   3   7  11      104.36      104.48      9.20 o
   4   7  11        8.23        8.28      2.54 o
   5   7  11       25.15       25.26      3.73 o
   6   7  11      112.67      112.36      8.27 o
   7   7  11       24.34       27.97      5.47 o
  -2   8  11        2.08        0.00      3.45 o
  -1   8  11        4.37        6.17      2.57 o
   0   8  11       45.76       56.08      7.08 o
   1   8  11       21.87       11.32      3.47 o
   2   8  11       28.13       25.01      4.53 o
   3   8  11       20.97       10.32      3.74 o
   4   8  11        1.43        3.30      2.09 o
   5   8  11       62.14       65.08      6.48 o
   6   8  11       24.72       15.39      2.90 o
   7   8  11        0.00        2.56      2.81 o
  -2   9  11       30.81       42.07      8.16 o
  -1   9  11        2.16        1.33      2.51 o
   0   9  11        0.20        0.00      2.75 o
   1   9  11        8.99        4.13      2.07 o
   2   9  11       40.33       35.77      6.95 o
   3   9  11       11.32        6.45      2.48 o
   4   9  11       88.51       83.37      7.84 o
   5   9  11       22.05       18.76      3.61 o
   6   9  11       25.77       20.99      3.94 o
   0  10  11       75.46       65.09      9.63 o
   1  10  11      224.40      219.76     14.17 o
   2  10  11       29.09       19.96      4.61 o
   3  10  11       27.33       23.51      5.11 o
   4  10  11        7.98        8.18      2.56 o
   5  10  11        4.97        1.45      2.13 o
   6  10  11        6.36        8.13      2.75 o
   1  11  11       24.04       41.62      7.78 o
   2  11  11       15.49       17.24      5.73 o
   3  11  11        1.98        1.77      2.50 o
  -2  -7  12        2.10        0.00      2.80 o
  -1  -7  12       83.64       78.99     10.23 o
   0  -7  12        9.14       18.02      4.31 o
  -4  -6  12        7.77        4.72      2.82 o
  -3  -6  12        1.23        0.00      2.58 o
  -2  -6  12        0.89        0.00      2.63 o
  -1  -6  12        8.96       10.68      3.11 o
   0  -6  12       17.00       20.24      5.07 o
   1  -6  12       13.01        4.63      3.45 o
   2  -6  12       20.01       18.64      4.87 o
  -4  -5  12       33.52       32.83      5.23 o
  -3  -5  12       37.20       42.35      5.14 o
  -2  -5  12       21.61       30.65      4.76 o
  -1  -5  12       34.97       28.49      3.98 o
   0  -5  12        0.40        7.55      3.52 o
   1  -5  12        4.01        1.34      3.37 o
   2  -5  12       59.81       66.11      8.61 o
   3  -5  12       34.12       34.75      5.59 o
  -5  -4  12       28.26       33.03      4.84 o
  -4  -4  12       44.22       40.18      5.71 o
  -3  -4  12       19.74       20.60      5.35 o
  -2  -4  12        1.58        2.17      2.55 o
  -1  -4  12        6.97        7.04      2.31 o
   0  -4  12       25.03       24.53      3.96 o
   1  -4  12        0.27        1.76      6.04 o
   2  -4  12       10.72        8.14      2.79 o
   3  -4  12        1.87        0.74      2.16 o
   4  -4  12       19.04       13.56      3.04 o
  -5  -3  12      144.25      205.92     14.39 o
  -4  -3  12       17.48       15.36      4.76 o
  -3  -3  12       27.53       26.07      4.02 o
  -2  -3  12        9.94        5.48      2.11 o
  -1  -3  12       13.46       12.32      3.50 o
   0  -3  12       97.92       87.56      6.48 o
   1  -3  12       24.06       24.12      3.56 o
   2  -3  12        6.01        6.12      2.61 o
   4  -3  12        0.66        3.77      3.21 o
   5  -3  12        2.61        0.00      2.80 o
  -5  -2  12        9.59       17.07      4.96 o
  -4  -2  12       17.07       18.24      3.87 o
  -3  -2  12        1.60        0.64      1.90 o
  -2  -2  12        0.13        0.02      1.44 o
  -1  -2  12       36.13       37.99      4.08 o
   0  -2  12       16.56       25.51      3.57 o
   1  -2  12       89.37       89.42      6.40 o
   3  -2  12        0.08        1.34      2.64 o
   4  -2  12       17.22       20.54      4.09 o
   5  -2  12        4.57        5.43      2.87 o
  -5  -1  12        4.05        0.94      2.87 o
  -4  -1  12       17.54       18.61      5.43 o
  -3  -1  12       43.61       39.28      5.05 o
  -2  -1  12        8.15       11.78      2.45 o
  -1  -1  12       51.93       56.45      4.86 o
   0  -1  12       61.48       63.43      5.91 o
   1  -1  12       60.25       55.27      5.45 o
   2  -1  12      300.75      295.70     11.34 o
   3  -1  12        1.47        0.00      2.25 o
   4  -1  12       10.54        8.91      2.56 o
   5  -1  12       24.57       20.02      4.43 o
   6  -1  12        0.14        0.00      2.89 o
  -5   0  12        2.59        3.10      3.27 o
  -4   0  12       16.06       11.37      3.71 o
  -3   0  12        5.60        7.24      2.89 o
  -2   0  12      399.53      398.40     12.48 o
  -1   0  12       13.66       14.09      2.37 o
   0   0  12        1.37        5.68      2.14 o
   1   0  12      232.87      248.42     11.67 o
   2   0  12       54.57       46.02      5.24 o
   3   0  12      131.67      128.57      8.82 o
   4   0  12      476.52      504.38     19.33 o
   5   0  12       72.53       78.34      7.76 o
   6   0  12        2.62        1.69      3.21 o
  -5   1  12       11.48        5.64      3.10 o
  -4   1  12       10.74        8.12      3.95 o
  -3   1  12       14.47       13.93      4.09 o
  -2   1  12      376.80      463.01     18.47 o
  -1   1  12       67.44       86.25      5.60 o
   0   1  12       48.51       45.64      4.74 o
   1   1  12      314.23      327.87     13.17 o
   2   1  12       38.50       45.97      5.29 o
   3   1  12      196.92      191.25      9.33 o
   4   1  12        8.25        6.24      3.23 o
   5   1  12       22.08       25.90      4.31 o
   6   1  12       20.11       26.31      5.89 o
  -5   2  12       92.35      109.46      9.96 o
  -4   2  12        1.01        0.00      2.31 o
  -3   2  12      215.48      229.20     15.70 o
  -2   2  12        4.69        7.57      2.66 o
  -1   2  12      102.06      116.05      9.39 o
   0   2  12        1.71        1.97      1.86 o
   1   2  12        5.47        6.18      1.82 o
   2   2  12       89.55       82.50      6.62 o
   3   2  12      138.08      131.50      8.25 o
   4   2  12        1.24        5.20      3.18 o
   5   2  12       87.21       84.68      8.28 o
   6   2  12       11.41       15.81      3.85 o
   7   2  12        0.09        0.15      3.09 o
  -4   3  12       20.20       15.40      4.58 o
  -3   3  12       18.20       24.34      5.82 o
  -2   3  12       36.95       51.59      6.44 o
  -1   3  12        0.51        1.13      2.26 o
   0   3  12      173.72      194.62     12.15 o
   1   3  12       30.86       29.84      3.76 o
   2   3  12        0.88        0.32      1.37 o
   3   3  12       44.16       39.30      4.93 o
   4   3  12        3.59        3.83      2.03 o
   5   3  12      228.38      253.28     14.01 o
   6   3  12        0.07        2.36      2.36 o
   7   3  12       18.04       26.79      5.37 o
  -4   4  12       41.99       42.98      7.80 o
  -3   4  12        1.58        5.01      3.36 o
  -2   4  12       63.55       71.76      8.01 o
  -1   4  12      144.73      173.89     11.97 o
   0   4  12      292.10      325.55     16.18 o
   1   4  12       51.71       66.00      5.32 o
   2   4  12      707.48      705.40     21.05 o
   3   4  12        1.14        0.00      1.79 o
   4   4  12        8.51        8.68      2.56 o
   5   4  12      247.25      254.78     14.22 o
   6   4  12      509.08      546.00     21.90 o
   7   4  12       38.05       17.58      6.48 o
  -4   5  12        1.02        2.59      3.78 o
  -3   5  12        7.73        8.64      4.35 o
  -2   5  12      135.85      135.33     11.14 o
  -1   5  12      218.99      233.10     14.27 o
   0   5  12      369.15      426.59     18.81 o
   1   5  12       51.52       61.15      7.34 o
   2   5  12      119.56      119.47      7.76 o
   3   5  12       56.24       59.00      5.80 o
   4   5  12       29.73       21.45      3.46 o
   5   5  12        8.47       12.05      3.19 o
   6   5  12       77.06       71.34      8.05 o
   7   5  12        0.05        2.13      2.11 o
  -3   6  12       27.70       33.77      7.43 o
  -2   6  12       65.47       58.76      7.43 o
  -1   6  12       34.12       18.66      3.90 o
   0   6  12       82.53       85.50      8.73 o
   1   6  12      489.55      523.44     21.01 o
   2   6  12       78.73       73.43      7.75 o
   3   6  12      155.43      132.70      8.77 o
   4   6  12        2.27        5.00      2.00 o
   5   6  12       20.56       22.78      4.03 o
   6   6  12       58.64       43.40      6.92 o
   7   6  12       24.20       26.73      5.46 o
  -3   7  12       59.84       83.95     10.95 o
  -2   7  12        0.43        4.40      4.01 o
  -1   7  12      101.22      102.89     10.00 o
   0   7  12       13.38       15.76      4.23 o
   1   7  12        8.62        5.72      2.84 o
   2   7  12       38.67       39.04      5.80 o
   3   7  12      119.23      117.04     10.15 o
   4   7  12       63.84       53.14      5.65 o
   5   7  12        0.06        0.00      1.85 o
   6   7  12        1.88        3.31      1.87 o
   7   7  12        0.01        0.00      2.84 o
  -2   8  12        2.11        1.23      3.35 o
  -1   8  12        5.34       10.57      3.46 o
   0   8  12        0.70        1.00      2.50 o
   1   8  12        0.15        0.00      2.91 o
   2   8  12        5.28        2.02      2.54 o
   3   8  12        4.31        2.19      2.21 o
   4   8  12       85.20       78.96      7.79 o
   5   8  12        1.80        0.00      2.84 o
   6   8  12        6.39       11.41      2.95 o
  -1   9  12        0.70        3.27      3.84 o
   0   9  12        0.25        0.00      2.07 o
   1   9  12       90.92      102.01     10.04 o
   2   9  12      125.44      118.63     10.67 o
   3   9  12       17.20        6.65      3.30 o
   4   9  12       20.32       13.00      3.25 o
   5   9  12        7.12       17.72      4.65 o
   6   9  12      142.65      143.48     10.88 o
   1  10  12        1.20        0.70      2.64 o
   2  10  12       42.51       24.33      5.39 o
   3  10  12       30.37       34.22      5.78 o
   4  10  12       42.70       47.66      6.30 o
   5  10  12       58.77       60.57      8.88 o
  -1  -6  13       15.47       26.07      5.68 o
   0  -6  13        0.96        0.37      2.89 o
  -3  -5  13       33.69       35.67      5.60 o
  -2  -5  13       18.89       23.67      4.04 o
  -1  -5  13        3.36        3.06      2.16 o
   0  -5  13       25.00       26.09      4.93 o
   1  -5  13       19.23       23.16      5.34 o
   2  -5  13        2.24        0.00      2.93 o
  -4  -4  13       38.36       49.07      7.41 o
  -3  -4  13       12.42       17.31      3.71 o
  -2  -4  13        0.29        1.18      1.80 o
  -1  -4  13        0.04        0.82      2.66 o
   0  -4  13        5.19        9.88      2.74 o
   1  -4  13        3.72        7.21      3.87 o
   2  -4  13       25.84       33.96      6.29 o
   3  -4  13       17.99       15.42      4.47 o
  -4  -3  13        9.54       10.28      3.34 o
  -3  -3  13       44.03       56.21      6.78 o
  -2  -3  13       27.25       20.21      3.51 o
  -1  -3  13       17.91       23.04      3.67 o
   0  -3  13        4.54        6.05      2.07 o
   1  -3  13       21.98       21.77      5.04 o
   2  -3  13        0.02        0.00      2.19 o
   3  -3  13        4.30        2.07      2.64 o
   4  -3  13       23.80       28.84      5.40 o
  -4  -2  13        0.00        0.00      3.05 o
  -3  -2  13       31.84       25.91      5.07 o
  -2  -2  13        9.30        8.73      4.57 o
  -1  -2  13       33.32       27.46      3.70 o
   0  -2  13       27.97       21.81      3.69 o
   1  -2  13      172.47      157.07      8.91 o
   2  -2  13        0.02        0.00      1.93 o
   3  -2  13       11.35       14.82      4.54 o
   4  -2  13        6.72       14.56      4.32 o
  -4  -1  13        1.20        3.42      2.84 o
  -3  -1  13       21.35       18.83      4.99 o
  -2  -1  13       84.56       81.03      6.05 o
  -1  -1  13        7.15        3.31      1.80 o
   0  -1  13       48.44       46.45      5.16 o
   1  -1  13      303.72      299.98     13.41 o
   2  -1  13       90.62       93.88      8.32 o
   3  -1  13       32.63       27.06      4.86 o
   4  -1  13       43.70       45.24      6.88 o
   5  -1  13        1.89        3.59      3.52 o
  -4   0  13        1.64        7.05      4.63 o
  -3   0  13        3.28        5.64      3.28 o
  -2   0  13        1.03        1.12      2.56 o
  -1   0  13        0.01        0.00      1.45 o
   0   0  13        0.24        3.03      2.04 o
   1   0  13       28.08       28.58      4.09 o
   2   0  13        8.54       13.19      2.68 o
   3   0  13       53.50       60.73      6.36 o
   4   0  13       62.85       79.76      8.16 o
   5   0  13        2.76        2.30      3.48 o
  -4   1  13        0.05        0.56      2.38 o
  -3   1  13        0.02        0.00      2.78 o
  -2   1  13       59.16       72.09      7.66 o
  -1   1  13      175.29      219.20     12.98 o
   0   1  13      142.41      150.26      8.73 o
   1   1  13        0.00        0.00      1.81 o
   2   1  13       42.89       44.31      5.24 o
   3   1  13       13.12       15.16      4.29 o
   4   1  13        0.83        0.63      2.48 o
   5   1  13        2.00        0.00      2.72 o
   6   1  13       57.70       59.09      8.77 o
  -4   2  13        1.17        4.25      3.47 o
  -3   2  13       35.06       26.99      5.89 o
  -2   2  13        6.99        4.91      2.78 o
  -1   2  13      385.66      463.05     19.29 o
   0   2  13        4.88        1.50      2.10 o
   1   2  13       50.34       57.08      5.39 o
   2   2  13      154.33      157.42     12.73 o
   3   2  13       84.50       81.29      6.77 o
   4   2  13       55.71       42.60      5.90 o
   5   2  13      232.50      215.67     17.76 o
   6   2  13        6.28        2.30      2.79 o
  -4   3  13       21.95       32.37      6.76 o
  -3   3  13        5.70       12.74      4.48 o
  -2   3  13       11.08       21.99      4.17 o
  -1   3  13      252.12      262.06     15.08 o
   0   3  13       14.48        9.30      3.11 o
   1   3  13        0.21        0.00      1.33 o
   2   3  13        2.11        0.00      1.94 o
   3   3  13      181.46      213.27     12.36 o
   4   3  13        0.52        0.00      2.84 o
   5   3  13       63.19       58.95      6.96 o
   6   3  13      191.15      183.58     13.01 o
  -3   4  13       16.82       15.49      4.46 o
  -2   4  13       21.71       18.26      5.15 o
  -1   4  13       63.80       68.71      7.81 o
   0   4  13      157.20      169.56     12.04 o
   1   4  13      104.08      113.62      9.84 o
   2   4  13       56.63       57.73      5.53 o
   3   4  13        8.06        8.62      3.62 o
   4   4  13        5.45        3.46      2.41 o
   5   4  13       60.01       59.43      7.89 o
   6   4  13       48.02       68.63      8.19 o
  -3   5  13      119.52      129.78     13.75 o
  -2   5  13       35.37       32.20      5.59 o
  -1   5  13        0.61        3.64      3.20 o
   0   5  13       99.61      128.98     10.77 o
   1   5  13       21.76       25.31      4.83 o
   2   5  13        7.77       13.04      3.55 o
   3   5  13        1.49        3.80      2.06 o
   4   5  13        0.02        0.00      1.80 o
   5   5  13       16.88       18.57      4.62 o
   6   5  13      142.93      154.75     13.22 o
  -2   6  13       18.56       21.56      4.74 o
  -1   6  13        5.54        2.36      2.77 o
   0   6  13       63.67       75.19      8.62 o
   1   6  13       97.96       92.02      9.28 o
   2   6  13        4.71        3.11      3.66 o
   3   6  13      105.98      100.11      9.66 o
   4   6  13        0.48        0.00      1.71 o
   5   6  13        1.00        1.00      2.19 o
   6   6  13       83.70       80.37      9.55 o
  -2   7  13        8.83        3.78      4.70 o
  -1   7  13        1.92        2.04      2.54 o
   0   7  13       47.06       63.74      8.06 o
   1   7  13       70.41       80.64      8.88 o
   2   7  13        8.97        2.45      2.44 o
   3   7  13        2.65        2.61      2.66 o
   4   7  13        0.69        0.00      1.61 o
   5   7  13       72.33       66.41      6.94 o
   6   7  13        0.01        1.08      3.28 o
  -1   8  13        1.73        0.00      2.89 o
   0   8  13       40.33       53.09      7.40 o
   1   8  13       10.40       10.36      3.25 o
   2   8  13        7.83        4.42      2.94 o
   3   8  13       48.59       38.48      6.21 o
   4   8  13        0.03        0.00      2.55 o
   5   8  13        4.15        3.66      2.48 o
   0   9  13        2.74        0.00      2.66 o
   1   9  13       23.82       24.31      5.27 o
   2   9  13      185.10      216.12     14.91 o
   3   9  13        0.27        0.14      2.90 o
   4   9  13      166.99      185.13     12.49 o
   5   9  13      134.10      118.03     10.98 o
  -2  -4  14        6.87        8.80      2.27 o
  -1  -4  14        9.31       13.06      2.89 o
   0  -4  14        3.27        2.09      3.12 o
   1  -4  14        4.45        4.05      3.98 o
   2  -4  14        0.21        6.91      4.20 o
  -3  -3  14       31.10       45.24      7.37 o
  -2  -3  14        0.90        3.55      1.87 o
  -1  -3  14       30.59       32.29      4.41 o
   0  -3  14       41.87       44.86      5.96 o
   1  -3  14       34.65       21.37      7.04 o
   2  -3  14        8.06        1.41      3.35 o
   3  -3  14       59.88       79.56     10.95 o
  -3  -2  14        2.44        3.83      4.27 o
  -2  -2  14       43.60       54.04      5.98 o
  -1  -2  14        0.01        0.00      2.01 o
   0  -2  14       78.97      100.78      7.45 o
   1  -2  14        0.29        0.00      1.90 o
   2  -2  14        1.20        1.12      1.93 o
   3  -2  14       15.08        6.52      3.88 o
  -3  -1  14        0.64        4.19      3.20 o
  -2  -1  14        2.54        3.53      2.76 o
  -1  -1  14        2.20        1.06      1.46 o
   0  -1  14        0.37        0.99      2.04 o
   1  -1  14        0.03        0.34      2.06 o
   2  -1  14        0.06        0.00      1.96 o
   3  -1  14      107.68      105.73      9.18 o
   4  -1  14       75.40       87.91      9.97 o
  -3   0  14       10.69       19.97      5.81 o
  -2   0  14       35.49       33.52      6.99 o
  -1   0  14       58.69       61.31      8.20 o
   0   0  14       19.12       19.87      3.49 o
   1   0  14       69.26       78.85      7.12 o
   2   0  14      161.25      168.65     10.63 o
   3   0  14       58.23       61.83      7.24 o
   4   0  14       84.36      104.25      9.57 o
   5   0  14        2.38        0.00      2.56 o
  -3   1  14       17.79        9.50      3.18 o
  -2   1  14        4.16        1.63      2.60 o
  -1   1  14       68.06       58.39      7.02 o
   0   1  14        0.02        1.43      2.15 o
   1   1  14       90.66       96.46      7.45 o
   2   1  14      408.87      431.54     24.12 o
   3   1  14      103.61       89.02      8.55 o
   4   1  14        3.45        0.49      3.37 o
   5   1  14       66.56       62.22      7.52 o
  -3   2  14        3.37        2.60      3.62 o
  -2   2  14        5.27        3.90      3.89 o
  -1   2  14        4.42        3.13      2.61 o
   0   2  14        1.54        1.38      2.27 o
   1   2  14       73.93       92.36      7.12 o
   2   2  14       77.79       84.04      7.11 o
   3   2  14      109.45      126.42      9.95 o
   4   2  14        7.55        2.82      2.61 o
   5   2  14        0.10        3.41      3.03 o
  -3   3  14       20.18       21.30      6.14 o
  -2   3  14        6.09        2.69      2.97 o
  -1   3  14        0.04        2.06      2.55 o
   0   3  14      184.47      229.59     14.43 o
   1   3  14        2.35        3.33      2.40 o
   3   3  14       49.94       57.75      6.40 o
   4   3  14        6.30        1.87      2.17 o
   5   3  14      113.49      106.49      9.78 o
  -3   4  14       50.84       60.59      9.51 o
  -2   4  14      202.47      242.64     15.82 o
  -1   4  14       52.98       56.30      7.43 o
   0   4  14       73.83       96.05      9.67 o
   1   4  14       19.76       12.77      3.26 o
   2   4  14        2.45        6.41      3.23 o
   3   4  14        0.05        1.18      1.69 o
   4   4  14        3.45        0.51      2.16 o
   5   4  14       72.32       77.89      9.23 o
  -2   5  14       73.12      110.98     10.81 o
  -1   5  14        5.78        5.51      4.99 o
   0   5  14       21.02       20.74      4.97 o
   1   5  14       75.65       77.45      8.72 o
   2   5  14       11.39        6.28      3.42 o
   3   5  14       16.26       22.55      4.98 o
   4   5  14        0.01        0.00      2.10 o
   5   5  14       23.87       10.07      4.81 o
  -1   6  14       44.92       34.65      7.22 o
   0   6  14       20.79       30.40      5.45 o
   1   6  14        0.15        1.01      2.84 o
   2   6  14        3.10        4.67      2.72 o
   3   6  14        5.54        6.37      3.32 o
   4   6  14        3.68        4.11      2.39 o
   5   6  14        0.74        0.78      2.22 o
  -1   7  14       48.50       53.57      7.84 o
   0   7  14        3.70        0.00      2.52 o
   1   7  14       42.33       57.44      7.83 o
   2   7  14        1.61        4.09      3.13 o
   3   7  14      140.51      136.72     11.89 o
   4   7  14       26.83       23.58      4.48 o
   5   7  14       13.93        9.44      4.54 o
   0   8  14       20.81       24.60      5.64 o
   1   8  14        7.25        9.43      3.84 o
   2   8  14       35.67       25.02      4.86 o
   3   8  14        6.82        4.46      3.47 o
   4   8  14        9.09        4.95      2.56 o
   0  -3  15        0.39        1.02      3.04 o
  -2  -2  15       36.13       35.87      6.20 o
  -1  -2  15        1.24        3.57      3.05 o
   0  -2  15       12.62       15.41      3.47 o
   1  -2  15        0.77        0.00      3.30 o
   2  -2  15        1.44        2.54      3.07 o
  -2  -1  15        4.72        3.99      2.82 o
  -1  -1  15        9.42       18.11      4.75 o
   0  -1  15        0.36        5.34      2.36 o
   1  -1  15        9.44       12.87      3.56 o
   2  -1  15       16.33       10.89      3.86 o
   3  -1  15       16.61       19.11      5.14 o
  -2   0  15        8.75        7.27      4.82 o
  -1   0  15        5.27        1.62      2.31 o
   0   0  15       13.03       22.08      4.68 o
   1   0  15       14.37        8.81      2.69 o
   2   0  15       17.29       16.51      4.60 o
   3   0  15       36.74       37.05      6.68 o
  -2   1  15       44.03       60.04      7.78 o
  -1   1  15        1.66        0.51      2.28 o
   0   1  15        7.10        3.85      2.55 o
   1   1  15       44.99       51.40      7.29 o
   2   1  15       32.38       32.55      4.96 o
   3   1  15        3.62        6.32      2.79 o
   4   1  15       28.22       19.67      4.85 o
  -2   2  15        4.67        0.43      2.90 o
  -1   2  15       22.03       36.80      5.82 o
   0   2  15        0.02        0.00      3.02 o
   1   2  15       23.34       34.28      5.63 o
   2   2  15       23.88       25.07      4.00 o
   3   2  15        0.98        6.05      2.71 o
   4   2  15        6.85        2.84      2.85 o
  -2   3  15        1.68        0.00      2.65 o
  -1   3  15      107.12      137.03     11.72 o
   0   3  15       40.30       52.67      7.68 o
   1   3  15        4.21        6.45      3.39 o
   2   3  15        0.61        0.00      3.32 o
   3   3  15       29.24       30.01      4.37 o
   4   3  15       16.89       11.50      4.25 o
  -1   4  15      116.22      160.56     13.01 o
   0   4  15       65.73       87.44      9.46 o
   1   4  15       13.01       22.17      7.31 o
   2   4  15       49.75       57.26      7.89 o
   3   4  15       10.60       10.21      3.53 o
   4   4  15        7.22        2.92      2.53 o
  -1   5  15        0.42        0.00      2.92 o
   0   5  15       38.48       42.71      6.95 o
   1   5  15        1.62        1.74      4.66 o
   2   5  15        0.19        1.67      3.54 o
   3   5  15        0.08        0.76      2.46 o
   4   5  15        0.02        1.52      3.32 o
   0   6  15       44.39       35.49      6.50 o
   1   6  15       13.66       10.39      4.05 o
   2   6  15       27.18       29.74      5.98 o
   3   6  15       12.21       13.33      3.97 o
   4   6  15        4.70        2.74      3.65 o
   1   7  15       51.90       54.66      8.03 o
   2   7  15        1.03        8.61      3.24 o
   3   7  15        1.96        5.20      3.66 o
   0   0  16        0.66        0.62      2.47 o
   1   0  16       11.07       21.05      4.70 o
   0   1  16        4.44        2.66      2.96 o
   1   1  16       27.81       49.69      7.17 o
   2   1  16       11.72        5.01      3.76 o
   0   2  16       16.82       16.24      4.04 o
   1   2  16       35.20       31.38      5.95 o
   2   2  16        4.06        0.00      2.35 o
   3   2  16       73.96       77.73      9.13 o
   0   3  16        0.55        5.88      3.23 o
   1   3  16        2.81        0.00      4.08 o
   2   3  16       19.22       23.52      5.40 o
   3   3  16       46.61       44.50      7.37 o
   0   4  16        0.02        2.82      2.47 o
   1   4  16        7.96       13.42      4.13 o
   2   4  16       37.98       33.31      6.78 o
   3   4  16       24.19       18.90      5.80 o
   2   5  16        8.02        9.18      3.45 o
 
